# Supplementary material for: Exploratory transcriptomic analysis of mouse articular cartilage in response to tissue inhibitor of metalloproteinase 3 identifies inflammation-associated gene expression changes
Source: Front Immunol. 2026 Mar 11;17:1794078. doi: 10.3389/fimmu.2026.1794078 (PMC13027204; doi:10.3389/fimmu.2026.1794078)
Supplement: Supplementary file 2 [file DataSheet1.csv]

GeneID	GeneSymbol	GeneName	Log2CPM	Log2FC	FDR
ENSMUSG00000086845	Gm13010		1.60	3.55	7.54E-05
ENSMUSG00000020911	Krt19	keratin 19(Krt19)	1.81	3.49	2.05E-04
ENSMUSG00000009292	Trpm2	transient receptor potential cation channel, subfamily M, member 2(Trpm2)	3.11	3.10	1.69E-06
ENSMUSG00000025020	Slit1	slit guidance ligand 1(Slit1)	3.76	3.09	1.69E-06
ENSMUSG00000057060	Slc35f3	solute carrier family 35, member F3(Slc35f3)	4.25	3.07	2.95E-02
ENSMUSG00000030406	Gipr	gastric inhibitory polypeptide receptor(Gipr)	1.83	3.04	3.10E-03
ENSMUSG00000020216	Jsrp1	junctional sarcoplasmic reticulum protein 1(Jsrp1)	1.67	2.97	2.69E-04
ENSMUSG00000009248	Ascl2	achaete-scute family bHLH transcription factor 2(Ascl2)	3.70	2.80	1.07E-04
ENSMUSG00000020826	Nos2	nitric oxide synthase 2, inducible(Nos2)	4.88	2.78	3.76E-04
ENSMUSG00000039313	AF529169		2.86	2.69	1.93E-04
ENSMUSG00000111378	Gm47230		3.09	2.69	5.54E-05
ENSMUSG00000028348	Cavin4	caveolae associated 4(Cavin4)	4.23	2.67	2.20E-06
ENSMUSG00000031155	Pim2	proviral integration site 2(Pim2)	5.12	2.63	2.31E-07
ENSMUSG00000048988	Elfn1	leucine rich repeat and fibronectin type III, extracellular 1(Elfn1)	1.00	2.59	5.72E-03
ENSMUSG00000032356	Rasgrf1	RAS protein-specific guanine nucleotide-releasing factor 1(Rasgrf1)	7.35	2.58	2.31E-07
ENSMUSG00000030584	Dpf1	double PHD fingers 1(Dpf1)	2.06	2.57	3.65E-04
ENSMUSG00000048373	Fgfbp1	fibroblast growth factor binding protein 1(Fgfbp1)	1.82	2.56	8.08E-04
ENSMUSG00000028943	Espn	E26 avian leukemia oncogene 2, 3' domain(Ets2)	6.99	2.51	2.31E-07
ENSMUSG00000091705	H2-Q2	histocompatibility 2, Q region locus 2(H2-Q2)	3.65	2.49	6.08E-05
ENSMUSG00000041957	Pkp2	plakophilin 2(Pkp2)	1.54	2.48	1.59E-03
ENSMUSG00000044005	Gls2	glutaminase 2 (liver, mitochondrial)(Gls2)	5.43	2.48	5.21E-06
ENSMUSG00000040046	Tph1	tryptophan hydroxylase 1(Tph1)	1.54	2.47	4.88E-03
ENSMUSG00000034891	Sncb	synuclein, beta(Sncb)	1.84	2.43	1.24E-04
ENSMUSG00000031104	Rab33a	RAB33A, member RAS oncogene family(Rab33a)	3.86	2.43	1.61E-05
ENSMUSG00000040570	Rundc3b	RUN domain containing 3B(Rundc3b)	2.84	2.42	2.13E-05
ENSMUSG00000001988	Npas1	neuronal PAS domain protein 1(Npas1)	2.25	2.34	6.92E-04
ENSMUSG00000091735	Gpr62	G protein-coupled receptor 62(Gpr62)	1.32	2.26	6.90E-03
ENSMUSG00000105942	Gm43175		1.83	2.25	7.39E-03
ENSMUSG00000039628	Hs3st6	heparan sulfate (glucosamine) 3-O-sulfotransferase 6(Hs3st6)	1.76	2.23	2.76E-03
ENSMUSG00000032589	Bsn	bassoon(Bsn)	3.82	2.16	1.71E-06
ENSMUSG00000073405	H2-T-ps	histocompatibility 2, T region locus, pseudogene(H2-T-ps)	2.55	2.15	1.49E-03
ENSMUSG00000031340	Gabre	gamma-aminobutyric acid (GABA) A receptor, subunit epsilon(Gabre)	2.96	2.14	7.85E-04
ENSMUSG00000051726	Kcnf1	potassium voltage-gated channel, subfamily F, member 1(Kcnf1)	1.80	2.14	7.22E-03
ENSMUSG00000042622	Maff	v-maf musculoaponeurotic fibrosarcoma oncogene family, protein F (avian)(Maff)	5.63	2.13	8.61E-06
ENSMUSG00000028341	Nr4a3	nuclear receptor subfamily 4, group A, member 3(Nr4a3)	2.20	2.12	6.40E-04
ENSMUSG00000051067	Lingo3	leucine rich repeat and Ig domain containing 3(Lingo3)	3.63	2.11	1.17E-04
ENSMUSG00000054889	Dsp	desmoplakin(Dsp)	4.28	2.11	1.50E-05
ENSMUSG00000067203	H2-K2		4.31	2.06	3.89E-06
ENSMUSG00000044320	1700001O22Rik	RIKEN cDNA 1700001O22 gene(1700001O22Rik)	2.93	2.06	3.24E-05
ENSMUSG00000085549	1700047F07Rik		1.61	2.04	2.70E-03
ENSMUSG00000006574	Slc4a1	solute carrier family 4 (anion exchanger), member 1(Slc4a1)	1.29	2.01	5.19E-03
ENSMUSG00000118581			0.98	1.98	8.68E-03
ENSMUSG00000061576	Dpp6	dipeptidylpeptidase 6(Dpp6)	3.04	1.97	2.05E-04
ENSMUSG00000026630	Batf3	basic leucine zipper transcription factor, ATF-like 3(Batf3)	5.34	1.96	7.42E-07
ENSMUSG00000020599	Rgs9	regulator of G-protein signaling 9(Rgs9)	2.07	1.95	2.04E-03
ENSMUSG00000049971	Glt1d1	glycosyltransferase 1 domain containing 1(Glt1d1)	4.26	1.95	3.89E-06
ENSMUSG00000000303	Cdh1	cadherin 1(Cdh1)	2.82	1.95	1.50E-04
ENSMUSG00000024042	Sik1	salt inducible kinase 1(Sik1)	3.51	1.94	1.69E-04
ENSMUSG00000118202			2.05	1.93	1.09E-02
ENSMUSG00000021250	Fos	FBJ osteosarcoma oncogene(Fos)	4.58	1.92	2.90E-04
ENSMUSG00000034768	Asb16	ankyrin repeat and SOCS box-containing 16(Asb16)	6.48	1.92	2.31E-07
ENSMUSG00000002799	Jag2	jagged 2(Jag2)	3.77	1.91	4.66E-05
ENSMUSG00000020793	Galr2	galanin receptor 2(Galr2)	2.59	1.88	7.19E-04
ENSMUSG00000044628	Rnf208	ring finger protein 208(Rnf208)	4.90	1.88	5.21E-06
ENSMUSG00000003541	Ier3	immediate early response 3(Ier3)	9.65	1.88	2.31E-07
ENSMUSG00000096001	2610528A11Rik	RIKEN cDNA 2610528A11 gene(2610528A11Rik)	7.94	1.88	5.84E-06
ENSMUSG00000036863	Syde2	synapse defective 1, Rho GTPase, homolog 2 (C. elegans)(Syde2)	3.20	1.86	3.52E-05
ENSMUSG00000037411	Serpine1	serine (or cysteine) peptidase inhibitor, clade E, member 1(Serpine1)	8.51	1.86	7.42E-07
ENSMUSG00000030732	Chrdl2	chordin-like 2(Chrdl2)	9.82	1.86	2.49E-06
ENSMUSG00000029359	Tesc	tescalcin(Tesc)	3.36	1.84	3.47E-05
ENSMUSG00000005836	Gata6	GATA binding protein 6(Gata6)	1.89	1.84	7.22E-03
ENSMUSG00000038742	Angptl6	angiopoietin-like 6(Angptl6)	1.51	1.81	5.43E-03
ENSMUSG00000048997	Atxn7l2	ataxin 7-like 2(Atxn7l2)	4.30	1.79	1.77E-02
ENSMUSG00000029875	Ccdc184	coiled-coil domain containing 184(Ccdc184)	2.47	1.77	2.51E-03
ENSMUSG00000035105	Egln3	egl-9 family hypoxia-inducible factor 3(Egln3)	8.51	1.75	5.22E-07
ENSMUSG00000025427	Rnf165	ring finger protein 165(Rnf165)	2.55	1.75	9.45E-04
ENSMUSG00000047496	Rnf152	ring finger protein 152(Rnf152)	4.13	1.75	4.62E-04
ENSMUSG00000033088	Triobp	TRIO and F-actin binding protein(Triobp)	6.14	1.74	9.24E-07
ENSMUSG00000047013	Fbxo41	F-box protein 41(Fbxo41)	2.08	1.74	2.75E-03
ENSMUSG00000074652	Myh7b	myosin, heavy chain 7B, cardiac muscle, beta(Myh7b)	3.10	1.73	4.90E-04
ENSMUSG00000097825	9630001P10Rik		1.65	1.72	7.57E-03
ENSMUSG00000060550	H2-Q7	histocompatibility 2, Q region locus 7(H2-Q7)	1.49	1.72	8.95E-03
ENSMUSG00000075511	1700001L05Rik		4.65	1.71	2.78E-05
ENSMUSG00000064247	Plcxd1	phosphatidylinositol-specific phospholipase C, X domain containing 1(Plcxd1)	2.61	1.71	6.86E-04
ENSMUSG00000070644	Etnk2	envoplakin(Evpl)	5.06	1.70	3.50E-06
ENSMUSG00000109181	Gm5605		2.23	1.69	1.13E-02
ENSMUSG00000078636	Gm7336		3.24	1.68	2.06E-04
ENSMUSG00000025515	Muc2	mucin 2(Muc2)	4.87	1.67	1.15E-05
ENSMUSG00000042254	Cilp	cartilage intermediate layer protein, nucleotide pyrophosphohydrolase(Cilp)	9.44	1.66	7.94E-06
ENSMUSG00000083705	Gm8624		4.08	1.66	4.73E-02
ENSMUSG00000045667	Smtnl2	smoothelin-like 2(Smtnl2)	5.09	1.66	3.89E-06
ENSMUSG00000085922	Fhad1os2		1.34	1.65	7.70E-03
ENSMUSG00000055069	Rab39	RAB39, member RAS oncogene family(Rab39)	2.02	1.65	1.25E-02
ENSMUSG00000044447	Dock5	dedicator of cytokinesis 5(Dock5)	4.28	1.64	2.81E-05
ENSMUSG00000075277	Haglr	Hoxd antisense growth associated long non-coding RNA(Haglr)	4.45	1.64	3.09E-05
ENSMUSG00000058420	Syt17	synaptotagmin XVII(Syt17)	2.45	1.64	5.57E-03
ENSMUSG00000068874	Selenbp1	selenium binding protein 1(Selenbp1)	7.55	1.63	7.09E-07
ENSMUSG00000001588	Acap1	ArfGAP with coiled-coil, ankyrin repeat and PH domains 1(Acap1)	1.44	1.62	2.21E-02
ENSMUSG00000047963	Stbd1	starch binding domain 1(Stbd1)	6.48	1.61	2.22E-05
ENSMUSG00000031220	Awat2	acyl-CoA wax alcohol acyltransferase 2(Awat2)	1.42	1.61	2.24E-02
ENSMUSG00000028463	Car9	carbonic anhydrase 9(Car9)	6.92	1.61	2.04E-04
ENSMUSG00000038295	Atg9b	autophagy related 9B(Atg9b)	4.05	1.60	7.80E-05
ENSMUSG00000003153	Slc2a3	solute carrier family 2 (facilitated glucose transporter), member 3(Slc2a3)	5.48	1.59	1.04E-05
ENSMUSG00000116165	Pdxp	pyridoxal (pyridoxine, vitamin B6) phosphatase(Pdxp)	5.43	1.59	1.23E-05
ENSMUSG00000005125	Ndrg1	N-myc downstream regulated gene 1(Ndrg1)	9.05	1.59	2.31E-07
ENSMUSG00000042826	Fgf11	fibroblast growth factor 11(Fgf11)	4.15	1.59	1.04E-04
ENSMUSG00000017314	Mpp2	membrane protein, palmitoylated 2 (MAGUK p55 subfamily member 2)(Mpp2)	2.70	1.59	2.57E-03
ENSMUSG00000061104	Sap18b	Sin3-associated polypeptide 18B(Sap18b)	4.11	1.58	1.50E-03
ENSMUSG00000054499	Dedd2	death effector domain-containing DNA binding protein 2(Dedd2)	4.01	1.57	6.83E-05
ENSMUSG00000039236	Isg20	interferon-stimulated protein(Isg20)	9.38	1.57	9.76E-05
ENSMUSG00000047281	Sfn	stratifin(Sfn)	3.25	1.57	1.03E-03
ENSMUSG00000019987	Arg1	arginase, liver(Arg1)	2.57	1.56	2.24E-02
ENSMUSG00000024805	Pcgf5	polycomb group ring finger 5(Pcgf5)	6.32	1.56	2.49E-06
ENSMUSG00000050914	Ankrd37	ankyrin repeat domain 37(Ankrd37)	5.09	1.56	1.04E-04
ENSMUSG00000028776	Tinagl1	tubulointerstitial nephritis antigen-like 1(Tinagl1)	6.58	1.55	7.09E-07
ENSMUSG00000062542	Syt9	synaptotagmin IX(Syt9)	4.40	1.53	1.82E-04
ENSMUSG00000028836	Slc30a2	solute carrier family 30 (zinc transporter), member 2(Slc30a2)	3.07	1.53	1.60E-03
ENSMUSG00000040010	Slc7a5	solute carrier family 7 (cationic amino acid transporter, y+ system), member 5(Slc7a5)	6.68	1.52	4.12E-04
ENSMUSG00000042655	Fam159b		1.96	1.51	2.77E-02
ENSMUSG00000001627	Ifrd1	interferon-related developmental regulator 1(Ifrd1)	7.94	1.51	8.52E-07
ENSMUSG00000113786	AC099934.2		4.16	1.51	8.64E-05
ENSMUSG00000022707	Gbe1	glucan (1,4-alpha-), branching enzyme 1(Gbe1)	8.58	1.51	2.27E-06
ENSMUSG00000050022	Amz1	archaelysin family metallopeptidase 1(Amz1)	4.66	1.51	9.19E-06
ENSMUSG00000042244	Pglyrp3	peptidoglycan recognition protein 3(Pglyrp3)	2.11	1.51	1.29E-02
ENSMUSG00000068699	Flnc	filamin C, gamma(Flnc)	3.68	1.50	1.38E-03
ENSMUSG00000031609	Sap30	sin3 associated polypeptide(Sap30)	3.77	1.50	3.47E-02
ENSMUSG00000062115	Rai1	retinoic acid induced 1(Rai1)	5.00	1.50	3.54E-06
ENSMUSG00000037509	Arhgef4	Rho guanine nucleotide exchange factor (GEF) 4(Arhgef4)	3.98	1.50	6.57E-05
ENSMUSG00000040276	Pacsin1	protein kinase C and casein kinase substrate in neurons 1(Pacsin1)	2.32	1.50	2.40E-03
ENSMUSG00000026304	Rab17	RAB17, member RAS oncogene family(Rab17)	4.37	1.48	5.53E-05
ENSMUSG00000035890	Rnf126	ring finger protein 126(Rnf126)	7.61	1.48	1.71E-06
ENSMUSG00000038292	Ccdc155		5.08	1.48	1.41E-05
ENSMUSG00000051401	Kctd16	potassium channel tetramerisation domain containing 16(Kctd16)	7.47	1.48	1.09E-06
ENSMUSG00000026959	Grin1	glutamate receptor, ionotropic, NMDA1 (zeta 1)(Grin1)	4.16	1.48	1.05E-04
ENSMUSG00000001098	Kctd10	potassium channel tetramerisation domain containing 10(Kctd10)	1.38	1.47	4.84E-02
ENSMUSG00000018909	Arrb1	arrestin, beta 1(Arrb1)	7.66	1.47	3.62E-07
ENSMUSG00000115284	AC160550.2		1.48	1.46	2.39E-02
ENSMUSG00000000739	Sult5a1	sulfotransferase family 5A, member 1(Sult5a1)	6.84	1.46	6.47E-06
ENSMUSG00000026117	Zap70	zeta-chain (TCR) associated protein kinase(Zap70)	1.42	1.46	1.23E-02
ENSMUSG00000023284	Zfp605	zinc finger protein 605(Zfp605)	2.36	1.46	2.00E-02
ENSMUSG00000038205	Prkab2	protein kinase, DNA activated, catalytic polypeptide(Prkdc)	6.44	1.45	2.07E-06
ENSMUSG00000113669	AC163354.1		3.25	1.44	1.29E-02
ENSMUSG00000085788	4930470G03Rik		3.08	1.44	3.91E-03
ENSMUSG00000031972	Acta1	actin alpha 1, skeletal muscle(Acta1)	3.66	1.44	1.36E-02
ENSMUSG00000006567	Atp7b	ATPase, Cu++ transporting, beta polypeptide(Atp7b)	3.03	1.43	7.70E-03
ENSMUSG00000050299	Gm9843		8.73	1.43	7.80E-05
ENSMUSG00000015312	Gadd45b	growth arrest and DNA-damage-inducible 45 beta(Gadd45b)	6.43	1.43	3.74E-06
ENSMUSG00000079502	Cfap77	cilia and flagella associated protein 77(Cfap77)	2.24	1.42	2.12E-03
ENSMUSG00000063760	Rnf217	ring finger protein 217(Rnf217)	7.62	1.42	7.09E-07
ENSMUSG00000069678	Pcgf1	polycomb group ring finger 1(Pcgf1)	1.21	1.42	2.89E-02
ENSMUSG00000024556	Me2	malic enzyme 2, NAD(+)-dependent, mitochondrial(Me2)	5.66	1.42	1.71E-06
ENSMUSG00000002083	Bbc3	BCL2 binding component 3(Bbc3)	5.72	1.41	3.74E-06
ENSMUSG00000031488	Rab11fip1	RAB11 family interacting protein 1 (class I)(Rab11fip1)	2.92	1.41	2.03E-03
ENSMUSG00000025348	Itga7	integrin alpha 7(Itga7)	4.63	1.41	1.40E-04
ENSMUSG00000061186	Sfmbt2	Scm-like with four mbt domains 2(Sfmbt2)	6.18	1.41	8.77E-06
ENSMUSG00000027536	Chmp4c	charged multivesicular body protein 4C(Chmp4c)	3.76	1.40	6.28E-04
ENSMUSG00000052271	Bhlha15	basic helix-loop-helix family, member a15(Bhlha15)	2.34	1.40	1.78E-02
ENSMUSG00000026639	Lamb3	laminin, beta 3(Lamb3)	6.54	1.40	1.05E-04
ENSMUSG00000020521	Rnft1	ring finger protein, transmembrane 1(Rnft1)	6.44	1.40	2.61E-05
ENSMUSG00000043421	Hilpda	hypoxia inducible lipid droplet associated(Hilpda)	8.62	1.39	1.71E-06
ENSMUSG00000100747	1700084E18Rik	RIKEN cDNA 1700084E18 gene(1700084E18Rik)	3.24	1.39	8.55E-04
ENSMUSG00000004347	Pde1c	phosphodiesterase 1C(Pde1c)	2.14	1.39	4.24E-02
ENSMUSG00000035547	Capn5	calpain 5(Capn5)	3.99	1.39	1.63E-03
ENSMUSG00000023951	Vegfa	vascular endothelial growth factor A(Vegfa)	9.56	1.39	1.04E-04
ENSMUSG00000042686	Jph1	junctophilin 1(Jph1)	3.18	1.39	1.49E-03
ENSMUSG00000039384	Dusp10	dual specificity phosphatase 10(Dusp10)	2.96	1.38	1.00E-03
ENSMUSG00000027333	Smox	spermine oxidase(Smox)	6.10	1.38	1.89E-06
ENSMUSG00000047842	Diras2	DIRAS family, GTP-binding RAS-like 2(Diras2)	2.11	1.38	2.97E-02
ENSMUSG00000056900	Usp13	ubiquitin specific peptidase 13 (isopeptidase T-3)(Usp13)	4.71	1.38	3.52E-05
ENSMUSG00000028977	Casz1	castor zinc finger 1(Casz1)	3.57	1.37	2.48E-03
ENSMUSG00000000731	Aire	autoimmune regulator (autoimmune polyendocrinopathy candidiasis ectodermal dystrophy)(Aire)	1.65	1.37	3.16E-02
ENSMUSG00000043633	Fam221b	family with sequence similarity 221, member B(Fam221b)	7.00	1.37	2.92E-03
ENSMUSG00000035399	Oser1	oxidative stress responsive serine rich 1(Oser1)	1.79	1.37	1.70E-02
ENSMUSG00000097726	9530036O11Rik	RIKEN cDNA 9530036O11Rik(9530036O11Rik)	6.12	1.37	1.69E-05
ENSMUSG00000074802	Gas2l3	growth arrest-specific 2 like 3(Gas2l3)	4.47	1.36	6.05E-04
ENSMUSG00000035293	G2e3	G2/M-phase specific E3 ubiquitin ligase(G2e3)	5.81	1.36	5.21E-06
ENSMUSG00000024525	Impa2	inositol monophosphatase 2(Impa2)	7.56	1.35	7.42E-07
ENSMUSG00000054200	Ffar4	free fatty acid receptor 4(Ffar4)	5.42	1.34	2.01E-04
ENSMUSG00000018411	Mapt	microtubule-associated protein tau(Mapt)	2.90	1.33	2.86E-03
ENSMUSG00000020402	Vdac1	voltage-dependent anion channel 1(Vdac1)	9.65	1.33	1.11E-06
ENSMUSG00000039725	Trp53rka	transformation related protein 53 regulating kinase A(Trp53rka)	6.34	1.33	1.27E-05
ENSMUSG00000100680	1810044D09Rik		2.32	1.33	1.78E-02
ENSMUSG00000005057	Sh2b2	SH2B adaptor protein 2(Sh2b2)	4.60	1.33	1.78E-04
ENSMUSG00000046731	Kctd11	potassium channel tetramerisation domain containing 11(Kctd11)	4.95	1.33	3.04E-04
ENSMUSG00000025610	Map3k7cl	Map3k7 C-terminal like(Map3k7cl)	1.60	1.33	2.15E-02
ENSMUSG00000049562	Ap5b1	adaptor-related protein complex 5, beta 1 subunit(Ap5b1)	2.74	1.33	1.63E-03
ENSMUSG00000071604	Fam189a2	family with sequence similarity 189, member A2(Fam189a2)	2.83	1.33	1.46E-02
ENSMUSG00000060275	Nrg2	neuregulin 2(Nrg2)	3.32	1.32	1.38E-03
ENSMUSG00000022434	Fam118a	family with sequence similarity 118, member A(Fam118a)	5.08	1.32	1.41E-05
ENSMUSG00000006651	Aplp1	amyloid beta (A4) precursor-like protein 1(Aplp1)	3.45	1.32	5.82E-04
ENSMUSG00000027506	Tpd52	tumor protein D52(Tpd52)	7.15	1.32	3.74E-06
ENSMUSG00000003824	Syce2	synaptonemal complex central element protein 2(Syce2)	2.26	1.32	3.00E-02
ENSMUSG00000040828	Catsperd	cation channel sperm associated auxiliary subunit delta(Catsperd)	4.41	1.31	6.01E-05
ENSMUSG00000040511	Pvr	poliovirus receptor(Pvr)	6.84	1.31	6.47E-06
ENSMUSG00000024186	Rgs11	regulator of G-protein signaling 11(Rgs11)	3.60	1.31	2.33E-04
ENSMUSG00000067235	H2-Q10	histocompatibility 2, Q region locus 10(H2-Q10)	4.86	1.30	2.88E-04
ENSMUSG00000026628	Atf3	activating transcription factor 3(Atf3)	5.83	1.30	1.54E-05
ENSMUSG00000040016	Ptger3	prostaglandin E receptor 3 (subtype EP3)(Ptger3)	3.12	1.30	8.08E-03
ENSMUSG00000120909			7.65	1.30	5.59E-03
ENSMUSG00000040734	Ppp1r13l	protein phosphatase 1, regulatory subunit 13 like(Ppp1r13l)	4.83	1.29	5.89E-05
ENSMUSG00000018906	P4ha2	procollagen-proline, 2-oxoglutarate 4-dioxygenase (proline 4-hydroxylase), alpha II polypeptide(P4ha2)	10.95	1.29	7.09E-07
ENSMUSG00000020644	Id2	inhibitor of DNA binding 2(Id2)	8.54	1.29	1.32E-05
ENSMUSG00000019845	Tube1	tubulin, epsilon 1(Tube1)	3.50	1.28	1.36E-04
ENSMUSG00000069682	Gm10275		6.47	1.28	1.45E-03
ENSMUSG00000057836	Xlr3a	X-linked lymphocyte-regulated 3A(Xlr3a)	3.14	1.28	2.64E-02
ENSMUSG00000086782	E130102H24Rik		2.71	1.28	5.33E-03
ENSMUSG00000040856	Dlk1	delta like non-canonical Notch ligand 1(Dlk1)	6.78	1.28	1.43E-03
ENSMUSG00000038781	Stap2	signal transducing adaptor family member 2(Stap2)	1.55	1.27	4.03E-02
ENSMUSG00000039004	Bmp6	bone morphogenetic protein 6(Bmp6)	5.93	1.27	7.92E-06
ENSMUSG00000053153	Spag16	sperm associated antigen 16(Spag16)	3.47	1.27	1.19E-03
ENSMUSG00000034765	Dusp5	dual specificity phosphatase 5(Dusp5)	3.27	1.27	2.47E-03
ENSMUSG00000056130	Ticam2	toll-like receptor adaptor molecule 2(Ticam2)	3.36	1.26	7.73E-04
ENSMUSG00000020893	Per1	period circadian clock 1(Per1)	6.23	1.26	5.98E-06
ENSMUSG00000029168	Dpysl5	dihydropyrimidinase-like 5(Dpysl5)	1.35	1.26	3.01E-02
ENSMUSG00000096617	Gm5559		3.01	1.26	7.21E-04
ENSMUSG00000009092	Derl3	Der1-like domain family, member 3(Derl3)	2.87	1.25	3.32E-02
ENSMUSG00000041040	Fam117b	family with sequence similarity 117, member B(Fam117b)	5.28	1.25	2.81E-05
ENSMUSG00000021831	Ero1l	extra spindle pole bodies 1, separase(Espl1)	9.90	1.25	2.49E-06
ENSMUSG00000079652	Fam71f2	Family with sequence similarity 71, member F2(Fam71f2)	4.99	1.24	2.05E-05
ENSMUSG00000000811	Txnrd3	thioredoxin reductase 3(Txnrd3)	3.17	1.24	5.20E-03
ENSMUSG00000078485	Plekhn1	pleckstrin homology domain containing, family N member 1(Plekhn1)	3.68	1.23	5.12E-03
ENSMUSG00000056258	Kcnq3	potassium voltage-gated channel, subfamily Q, member 3(Kcnq3)	2.94	1.23	5.27E-03
ENSMUSG00000065341	Gm25579		1.90	1.23	1.13E-02
ENSMUSG00000047940	Stpg2	sperm tail PG rich repeat containing 2(Stpg2)	2.50	1.23	5.72E-03
ENSMUSG00000029385	Ccng2	cyclin G2(Ccng2)	4.82	1.23	1.40E-02
ENSMUSG00000062044	Lmtk3	lemur tyrosine kinase 3(Lmtk3)	3.71	1.23	3.93E-03
ENSMUSG00000030103	Bhlhe40	basic helix-loop-helix family, member e40(Bhlhe40)	6.51	1.23	2.72E-05
ENSMUSG00000032087	Dscaml1	DS cell adhesion molecule like 1(Dscaml1)	4.07	1.22	3.08E-03
ENSMUSG00000030161	Gabarapl1	gamma-aminobutyric acid (GABA) A receptor-associated protein-like 1(Gabarapl1)	7.82	1.22	8.53E-07
ENSMUSG00000037600	Kdf1	keratinocyte differentiation factor 1(Kdf1)	2.82	1.22	4.78E-03
ENSMUSG00000084826	AI847159		1.78	1.22	4.61E-02
ENSMUSG00000079657	Rab26	RAB26, member RAS oncogene family(Rab26)	3.08	1.22	1.31E-03
ENSMUSG00000028841	Cnksr1	connector enhancer of kinase suppressor of Ras 1(Cnksr1)	4.94	1.22	2.16E-04
ENSMUSG00000016552	Foxred2	FAD-dependent oxidoreductase domain containing 2(Foxred2)	4.32	1.21	1.45E-03
ENSMUSG00000041798	Gck	glucokinase(Gck)	1.73	1.21	2.21E-02
ENSMUSG00000027954	Efna1	ephrin A1(Efna1)	7.24	1.21	1.15E-05
ENSMUSG00000113450	Zfp935	zinc finger protein 935(Zfp935)	2.26	1.21	2.21E-02
ENSMUSG00000029086	Prom1	prominin 1(Prom1)	4.03	1.21	6.61E-04
ENSMUSG00000022347	A1bg	alpha-1-B glycoprotein(A1bg)	1.66	1.20	2.64E-02
ENSMUSG00000063434	Sorcs3	sortilin-related VPS10 domain containing receptor 3(Sorcs3)	1.43	1.20	4.03E-02
ENSMUSG00000033933	Vhl	von Hippel-Lindau tumor suppressor(Vhl)	6.97	1.20	1.03E-06
ENSMUSG00000037887	Dusp8	dual specificity phosphatase 8(Dusp8)	5.51	1.20	1.04E-04
ENSMUSG00000047085	Lrrc4b	leucine rich repeat containing 4B(Lrrc4b)	1.65	1.20	3.25E-02
ENSMUSG00000110148	5830408C22Rik		4.07	1.20	3.79E-04
ENSMUSG00000027859	Ngf	nerve growth factor(Ngf)	4.89	1.19	8.96E-05
ENSMUSG00000024891	Slc29a2	solute carrier family 29 (nucleoside transporters), member 2(Slc29a2)	2.62	1.19	1.36E-02
ENSMUSG00000048756	Foxo3	forkhead box O3(Foxo3)	7.59	1.19	1.69E-06
ENSMUSG00000040258	Nxph4	neurexophilin 4(Nxph4)	5.15	1.18	4.66E-05
ENSMUSG00000008384	Sertad1	SERTA domain containing 1(Sertad1)	6.23	1.18	1.48E-05
ENSMUSG00000020131	Pcsk4	proprotein convertase subtilisin/kexin type 4(Pcsk4)	3.17	1.18	3.37E-03
ENSMUSG00000035834	Polr3g	polymerase (RNA) III (DNA directed) polypeptide G(Polr3g)	4.71	1.18	6.16E-05
ENSMUSG00000024084	Qpct	glutaminyl-peptide cyclotransferase (glutaminyl cyclase)(Qpct)	3.75	1.17	3.47E-03
ENSMUSG00000078566	Bnip3	BCL2/adenovirus E1B interacting protein 3(Bnip3)	2.20	1.17	2.51E-02
ENSMUSG00000022754	Tmem45a	transmembrane protein 45a(Tmem45a)	9.24	1.17	2.11E-06
ENSMUSG00000045007	Tubg2	tubulin, gamma 2(Tubg2)	4.65	1.17	1.43E-03
ENSMUSG00000030032	Wdr54	WD repeat domain 54(Wdr54)	4.49	1.16	9.35E-05
ENSMUSG00000054342	Kcnn4	potassium intermediate/small conductance calcium-activated channel, subfamily N, member 4(Kcnn4)	5.30	1.16	3.82E-04
ENSMUSG00000050737	Ptges	prostaglandin E synthase(Ptges)	4.98	1.16	2.01E-04
ENSMUSG00000051159	Cited1	Cbp/p300-interacting transactivator with Glu/Asp-rich carboxy-terminal domain 1(Cited1)	5.04	1.16	4.42E-03
ENSMUSG00000072494	Ppp1r3e	protein phosphatase 1, regulatory subunit 3E(Ppp1r3e)	3.84	1.16	3.28E-03
ENSMUSG00000050556	Kcnb1	potassium voltage gated channel, Shab-related subfamily, member 1(Kcnb1)	4.78	1.15	1.59E-03
ENSMUSG00000031987	Egln1	egl-9 family hypoxia-inducible factor 1(Egln1)	9.25	1.15	6.38E-05
ENSMUSG00000000730	Dnmt3l	DNA (cytosine-5-)-methyltransferase 3-like(Dnmt3l)	1.41	1.15	3.46E-02
ENSMUSG00000044071	Fam19a2		6.32	1.14	7.19E-05
ENSMUSG00000103174	Gm37168		1.90	1.14	3.63E-02
ENSMUSG00000026049	Tex30	testis expressed 30(Tex30)	3.31	1.14	9.41E-03
ENSMUSG00000021061	Sptb	spectrin beta, erythrocytic(Sptb)	2.58	1.14	3.85E-03
ENSMUSG00000005148	Klf5	Kruppel-like factor 5(Klf5)	3.83	1.14	7.61E-04
ENSMUSG00000005374	Tbl2	transducin (beta)-like 2(Tbl2)	7.27	1.14	3.89E-06
ENSMUSG00000045671	Spred2	sprouty-related EVH1 domain containing 2(Spred2)	5.40	1.14	6.55E-04
ENSMUSG00000046991	Wdr27	WD repeat domain 27(Wdr27)	3.90	1.14	2.75E-03
ENSMUSG00000004328	Hif3a	hypoxia inducible factor 3, alpha subunit(Hif3a)	3.26	1.14	8.07E-04
ENSMUSG00000038517	Tbkbp1	TBK1 binding protein 1(Tbkbp1)	3.56	1.14	4.46E-04
ENSMUSG00000103662	Gm34294		2.06	1.14	1.61E-02
ENSMUSG00000074227	Spint2	serine protease inhibitor, Kunitz type 2(Spint2)	3.26	1.14	3.28E-02
ENSMUSG00000021895	Arhgef3	Rho guanine nucleotide exchange factor (GEF) 3(Arhgef3)	6.38	1.14	2.81E-06
ENSMUSG00000043747	1520401A03Rik	RIKEN cDNA 1520401A03 gene(1520401A03Rik)	2.29	1.13	2.64E-02
ENSMUSG00000019850	Tnfaip3	tumor necrosis factor, alpha-induced protein 3(Tnfaip3)	2.59	1.13	4.61E-02
ENSMUSG00000008167	Fbxw9	F-box and WD-40 domain protein 9(Fbxw9)	5.46	1.13	1.23E-04
ENSMUSG00000024235	Map3k8	mitogen-activated protein kinase kinase kinase 8(Map3k8)	2.74	1.13	2.07E-02
ENSMUSG00000025185	Loxl4	lysyl oxidase-like 4(Loxl4)	7.62	1.13	1.04E-05
ENSMUSG00000054364	Rhob	ras homolog family member B(Rhob)	7.17	1.13	2.61E-05
ENSMUSG00000021690	Jmy	junction-mediating and regulatory protein(Jmy)	7.25	1.13	3.16E-06
ENSMUSG00000015879	Fam184b	family with sequence similarity 184, member B(Fam184b)	4.12	1.12	1.41E-03
ENSMUSG00000025176	Hoga1	4-hydroxy-2-oxoglutarate aldolase 1(Hoga1)	4.60	1.12	4.14E-03
ENSMUSG00000027456	Sdcbp2	syndecan binding protein (syntenin) 2(Sdcbp2)	2.77	1.12	3.12E-02
ENSMUSG00000056962	Jmjd6	jumonji domain containing 6(Jmjd6)	7.81	1.12	1.69E-06
ENSMUSG00000015812	Gnrh1	gonadotropin releasing hormone 1(Gnrh1)	2.17	1.12	3.17E-02
ENSMUSG00000024163	Mapk8ip3	mitogen-activated protein kinase 8 interacting protein 3(Mapk8ip3)	6.26	1.11	2.77E-05
ENSMUSG00000032352	Lrrc1	leucine rich repeat containing 1(Lrrc1)	6.28	1.11	4.55E-05
ENSMUSG00000031691	Tnpo2	transportin 2 (importin 3, karyopherin beta 2b)(Tnpo2)	1.42	1.11	4.08E-02
ENSMUSG00000118467			2.23	1.11	2.00E-02
ENSMUSG00000040767	Snrnp25	small nuclear ribonucleoprotein 25 (U11/U12)(Snrnp25)	5.81	1.11	3.47E-05
ENSMUSG00000046434	Hnrnpa1	heterogeneous nuclear ribonucleoprotein A1(Hnrnpa1)	5.92	1.11	2.48E-03
ENSMUSG00000002107	Celf2	CUGBP, Elav-like family member 2(Celf2)	5.66	1.11	2.07E-04
ENSMUSG00000055675	Kbtbd11	kelch repeat and BTB (POZ) domain containing 11(Kbtbd11)	5.73	1.11	1.39E-04
ENSMUSG00000016206	H2-M3	histocompatibility 2, M region locus 3(H2-M3)	2.68	1.10	4.94E-02
ENSMUSG00000020974	Pole2	polymerase (DNA directed), epsilon 2 (p59 subunit)(Pole2)	4.49	1.10	3.95E-04
ENSMUSG00000039873	Neurl2	neuralized E3 ubiquitin protein ligase 2(Neurl2)	3.87	1.10	6.27E-04
ENSMUSG00000005540	Fcer2a	Fc receptor, IgE, low affinity II, alpha polypeptide(Fcer2a)	1.56	1.09	4.89E-02
ENSMUSG00000040289	Hey1	hairy/enhancer-of-split related with YRPW motif 1(Hey1)	3.44	1.09	2.17E-03
ENSMUSG00000072437	Nanos1	nanos C2HC-type zinc finger 1(Nanos1)	2.82	1.09	1.55E-02
ENSMUSG00000034912	Mdga2	MAM domain containing glycosylphosphatidylinositol anchor 2(Mdga2)	3.37	1.09	2.07E-03
ENSMUSG00000022489	Pde1b	phosphodiesterase 1B, Ca2+-calmodulin dependent(Pde1b)	5.39	1.09	3.94E-05
ENSMUSG00000029217	Tec	tec protein tyrosine kinase(Tec)	2.08	1.09	3.40E-02
ENSMUSG00000022051	Bnip3l	BCL2/adenovirus E1B interacting protein 3-like(Bnip3l)	8.47	1.08	9.66E-06
ENSMUSG00000020758	Itgb4	integrin beta 4(Itgb4)	5.00	1.08	3.87E-04
ENSMUSG00000032688	Malt1	MALT1 paracaspase(Malt1)	3.27	1.08	2.73E-03
ENSMUSG00000020108	Ddit4	DNA-damage-inducible transcript 4(Ddit4)	8.89	1.08	2.49E-06
ENSMUSG00000091474	2610021A01Rik	RIKEN cDNA 2610021A01 gene(2610021A01Rik)	2.87	1.08	2.58E-02
ENSMUSG00000028039	Efna3	ephrin A3(Efna3)	3.87	1.08	5.42E-03
ENSMUSG00000024143	Rhoq	ras homolog family member Q(Rhoq)	6.89	1.08	1.17E-05
ENSMUSG00000031585	Gtf2e2	general transcription factor II E, polypeptide 2 (beta subunit)(Gtf2e2)	7.58	1.08	3.90E-06
ENSMUSG00000108414	Snhg1	small nucleolar RNA host gene 1(Snhg1)	7.62	1.07	3.27E-06
ENSMUSG00000060981	Hist1h4h		2.25	1.07	1.33E-02
ENSMUSG00000029135	Fosl2	fos-like antigen 2(Fosl2)	8.27	1.07	8.77E-06
ENSMUSG00000023175	Bsg	basigin(Bsg)	10.93	1.07	6.07E-06
ENSMUSG00000026271	Gpr35	G protein-coupled receptor 35(Gpr35)	4.18	1.07	5.15E-04
ENSMUSG00000082064	Rpl5-ps2		3.08	1.07	8.69E-03
ENSMUSG00000005763	Cd247	CD247 antigen(Cd247)	2.62	1.07	4.18E-02
ENSMUSG00000027999	Pla2g12a	phospholipase A2, group XIIA(Pla2g12a)	7.62	1.07	8.28E-06
ENSMUSG00000043415	Otud1	OTU domain containing 1(Otud1)	2.08	1.07	2.43E-02
ENSMUSG00000044006	Cilp2	cartilage intermediate layer protein 2(Cilp2)	7.27	1.07	3.29E-04
ENSMUSG00000003865	Gys1	glycogen synthase 1, muscle(Gys1)	9.09	1.06	1.69E-06
ENSMUSG00000047428	Dlk2	delta like non-canonical Notch ligand 2(Dlk2)	3.34	1.06	3.74E-03
ENSMUSG00000097350	4732491K20Rik		2.15	1.06	2.81E-02
ENSMUSG00000073421	H2-Ab1	histocompatibility 2, class II antigen A, beta 1(H2-Ab1)	9.39	1.06	6.47E-06
ENSMUSG00000097195	Snhg5	small nucleolar RNA host gene 5(Snhg5)	6.28	1.06	8.98E-06
ENSMUSG00000026687	Aldh9a1	aldehyde dehydrogenase 9, subfamily A1(Aldh9a1)	6.01	1.06	1.32E-04
ENSMUSG00000026773	Pfkfb3	6-phosphofructo-2-kinase/fructose-2,6-biphosphatase 3(Pfkfb3)	7.84	1.06	3.91E-06
ENSMUSG00000020263	Appl2	adaptor protein, phosphotyrosine interaction, PH domain and leucine zipper containing 2(Appl2)	8.05	1.06	3.01E-06
ENSMUSG00000038618	Rassf7	Ras association (RalGDS/AF-6) domain family (N-terminal) member 7(Rassf7)	3.29	1.06	5.82E-03
ENSMUSG00000029999	Tgfa	transforming growth factor alpha(Tgfa)	4.36	1.06	2.84E-04
ENSMUSG00000082193	Rpl5-ps1		3.99	1.06	4.48E-03
ENSMUSG00000020669	Sh3yl1	Sh3 domain YSC-like 1(Sh3yl1)	4.35	1.05	1.05E-03
ENSMUSG00000021196	Pfkp	phosphofructokinase, platelet(Pfkp)	9.53	1.05	2.49E-06
ENSMUSG00000037379	Spon2	spondin 2, extracellular matrix protein(Spon2)	4.77	1.05	1.54E-03
ENSMUSG00000030111	A2m	alpha-2-macroglobulin(A2m)	3.88	1.05	3.13E-03
ENSMUSG00000075389	2810410L24Rik	RIKEN cDNA 2810410L24 gene(2810410L24Rik)	4.53	1.05	1.53E-03
ENSMUSG00000049882	Vcpkmt	valosin containing protein lysine (K) methyltransferase(Vcpkmt)	3.12	1.05	3.90E-02
ENSMUSG00000039910	Cited2	Cbp/p300-interacting transactivator, with Glu/Asp-rich carboxy-terminal domain, 2(Cited2)	7.13	1.05	4.00E-02
ENSMUSG00000054027	Nt5dc3	5'-nucleotidase domain containing 3(Nt5dc3)	5.37	1.05	3.94E-05
ENSMUSG00000025025	Mxi1	MAX interactor 1, dimerization protein(Mxi1)	7.63	1.05	9.19E-06
ENSMUSG00000117060			2.93	1.04	9.51E-03
ENSMUSG00000034522	Zfp395	zinc finger protein 395(Zfp395)	7.59	1.04	1.40E-04
ENSMUSG00000031381	Piga	phosphatidylinositol glycan anchor biosynthesis, class A(Piga)	4.61	1.04	4.28E-04
ENSMUSG00000094185	Gm5445		2.73	1.04	8.11E-03
ENSMUSG00000111966	Gm5781		6.73	1.04	6.58E-04
ENSMUSG00000054850	Smim10l2a		1.66	1.04	4.00E-02
ENSMUSG00000030168	Adipor2	adiponectin receptor 2(Adipor2)	7.41	1.04	1.76E-05
ENSMUSG00000097772	5430416N02Rik	RIKEN cDNA 5430416N02 gene(5430416N02Rik)	4.54	1.04	9.94E-04
ENSMUSG00000048450	Msx1	msh homeobox 1(Msx1)	3.54	1.03	2.48E-03
ENSMUSG00000062825	Actg1	actin, gamma, cytoplasmic 1(Actg1)	2.62	1.03	1.08E-02
ENSMUSG00000019852	Arfgef3	ARFGEF family member 3(Arfgef3)	5.69	1.03	4.14E-05
ENSMUSG00000001473	Tubb6	tubulin, beta 6 class V(Tubb6)	7.12	1.03	6.31E-04
ENSMUSG00000022018	Rgcc	regulator of cell cycle(Rgcc)	7.09	1.03	1.31E-03
ENSMUSG00000044224	Dnajc21	DnaJ heat shock protein family (Hsp40) member C21(Dnajc21)	5.33	1.03	6.76E-04
ENSMUSG00000062198	2700097O09Rik	RIKEN cDNA 2700097O09 gene(2700097O09Rik)	6.18	1.02	1.88E-05
ENSMUSG00000063652	Slc22a21	solute carrier family 22 (organic cation transporter), member 21(Slc22a21)	3.39	1.02	2.51E-03
ENSMUSG00000026134	Prim2	proline rich membrane anchor 1(Prima1)	5.79	1.02	5.71E-05
ENSMUSG00000120445			5.42	1.02	5.67E-04
ENSMUSG00000030109	Slc6a12	solute carrier family 6 (neurotransmitter transporter, betaine/GABA), member 12(Slc6a12)	3.96	1.02	3.32E-03
ENSMUSG00000083337	Gm11539	predicted gene 11539(Gm11539)	5.48	1.02	7.73E-04
ENSMUSG00000019851	Perp	PERP, TP53 apoptosis effector(Perp)	3.61	1.02	8.95E-03
ENSMUSG00000031438	Rnf128	ring finger protein 128(Rnf128)	4.76	1.02	2.70E-02
ENSMUSG00000041696	Rasl12	RAS-like, family 12(Rasl12)	5.55	1.02	1.44E-04
ENSMUSG00000059852	Kcng2	potassium voltage-gated channel, subfamily G, member 2(Kcng2)	4.15	1.01	1.38E-03
ENSMUSG00000026857	Ntmt1	N-terminal Xaa-Pro-Lys N-methyltransferase 1(Ntmt1)	5.61	1.01	1.06E-04
ENSMUSG00000040891	Foxa3	forkhead box A3(Foxa3)	6.61	1.01	2.61E-05
ENSMUSG00000073434	Wdr90	WD repeat domain 90(Wdr90)	2.71	1.01	4.96E-02
ENSMUSG00000053289	Ddx10	DEAD box helicase 10(Ddx10)	3.96	1.01	6.74E-03
ENSMUSG00000001510	Dlx3	distal-less homeobox 3(Dlx3)	3.43	1.01	2.56E-02
ENSMUSG00000028093	Acp6	acid phosphatase 6, lysophosphatidic(Acp6)	5.97	1.00	5.89E-05
ENSMUSG00000034282	Evpl	exostosin-like glycosyltransferase 1(Extl1)	3.06	1.00	9.39E-03
ENSMUSG00000028801	Stpg1	sperm tail PG rich repeat containing 1(Stpg1)	2.63	1.00	3.13E-02
ENSMUSG00000079264	Gm11077		3.74	1.00	1.42E-02
ENSMUSG00000020038	Cry1	cryptochrome 1 (photolyase-like)(Cry1)	5.98	1.00	9.12E-05
ENSMUSG00000087366	Junos		2.55	1.00	1.18E-02
ENSMUSG00000024014	Pim1	proviral integration site 1(Pim1)	4.48	0.99	1.24E-03
ENSMUSG00000026833	Olfm1	olfactomedin 1(Olfm1)	6.28	0.99	3.09E-05
ENSMUSG00000030256	Bhlhe41	basic helix-loop-helix family, member e41(Bhlhe41)	8.15	0.99	2.78E-03
ENSMUSG00000022802	Lmln	leishmanolysin-like (metallopeptidase M8 family)(Lmln)	3.34	0.99	4.07E-02
ENSMUSG00000021665	Hexb	hexosaminidase B(Hexb)	2.79	0.99	3.12E-02
ENSMUSG00000052566	Hook2	hook microtubule tethering protein 2(Hook2)	5.35	0.99	1.32E-03
ENSMUSG00000046997	Spsb4	splA/ryanodine receptor domain and SOCS box containing 4(Spsb4)	3.84	0.99	5.76E-03
ENSMUSG00000044033	Ccdc141	coiled-coil domain containing 141(Ccdc141)	2.55	0.99	1.14E-02
ENSMUSG00000043445	Pgp	phosphoglycolate phosphatase(Pgp)	7.39	0.99	8.77E-06
ENSMUSG00000022792	Yars2	tyrosyl-tRNA synthetase 2 (mitochondrial)(Yars2)	3.71	0.99	3.95E-03
ENSMUSG00000038522	Mfsd4b1	major facilitator superfamily domain containing 4B1(Mfsd4b1)	2.14	0.98	4.12E-02
ENSMUSG00000017390	Aldoc	aldolase C, fructose-bisphosphate(Aldoc)	8.99	0.98	4.38E-06
ENSMUSG00000020593	Lpin1	lipin 1(Lpin1)	7.24	0.98	6.42E-05
ENSMUSG00000052684	Jun	jun proto-oncogene(Jun)	5.97	0.98	5.71E-05
ENSMUSG00000032388	Spg21	SPG21, maspardin(Spg21)	7.58	0.98	4.61E-06
ENSMUSG00000031557	Plekha2	pleckstrin homology domain-containing, family A (phosphoinositide binding specific) member 2(Plekha2)	4.50	0.98	7.10E-04
ENSMUSG00000045294	Insig1	insulin induced gene 1(Insig1)	5.55	0.98	2.97E-05
ENSMUSG00000023243	Kcnk5	potassium channel, subfamily K, member 5(Kcnk5)	5.12	0.98	1.24E-04
ENSMUSG00000030528	Blm	Bloom syndrome, RecQ like helicase(Blm)	4.02	0.98	1.32E-03
ENSMUSG00000097415	AU020206		4.54	0.98	4.02E-04
ENSMUSG00000058905	Gm10051		5.66	0.98	1.39E-04
ENSMUSG00000055493	Epm2a	elongin BC and polycomb repressive complex 2 associated protein(Epop)	5.48	0.97	1.51E-04
ENSMUSG00000027424	Mgme1	mitochondrial genome maintenance exonuclease 1(Mgme1)	3.63	0.97	9.77E-04
ENSMUSG00000037012	Hk1	hexokinase 1(Hk1)	8.68	0.97	7.94E-06
ENSMUSG00000101523	Gm10031		2.01	0.97	3.86E-02
ENSMUSG00000005718	Tfap4	transcription factor AP4(Tfap4)	3.29	0.96	1.86E-02
ENSMUSG00000006941	Eif1b	eukaryotic translation initiation factor 1B(Eif1b)	7.97	0.96	9.19E-06
ENSMUSG00000036698	Ago2	argonaute RISC catalytic subunit 2(Ago2)	7.55	0.96	3.91E-06
ENSMUSG00000068876	Cgn	cingulin(Cgn)	2.45	0.96	2.34E-02
ENSMUSG00000074934	Grem1	gremlin 1, DAN family BMP antagonist(Grem1)	7.21	0.96	8.08E-04
ENSMUSG00000040675	Mthfd1l	methylenetetrahydrofolate dehydrogenase (NADP+ dependent) 1-like(Mthfd1l)	8.41	0.96	3.27E-06
ENSMUSG00000062300	Nectin2	nectin cell adhesion molecule 2(Nectin2)	4.12	0.96	3.92E-03
ENSMUSG00000060961	Slc4a4	solute carrier family 4 (anion exchanger), member 4(Slc4a4)	3.40	0.96	1.65E-03
ENSMUSG00000027952	Pmvk	phosphomevalonate kinase(Pmvk)	5.60	0.95	7.87E-05
ENSMUSG00000112302	Gm48226		4.23	0.95	1.70E-03
ENSMUSG00000025408	Ddit3	DNA-damage inducible transcript 3(Ddit3)	7.43	0.95	1.87E-04
ENSMUSG00000042215	Bag2	BCL2-associated athanogene 2(Bag2)	4.85	0.95	3.19E-02
ENSMUSG00000036427	Gpi1	glucose-6-phosphate isomerase 1(Gpi1)	9.13	0.95	9.59E-06
ENSMUSG00000037992	Rara	retinoic acid receptor, alpha(Rara)	5.19	0.94	2.09E-03
ENSMUSG00000014837	4931428F04Rik	RIKEN cDNA 4931428F04 gene(4931428F04Rik)	3.70	0.94	8.63E-03
ENSMUSG00000071076	Jund	jun D proto-oncogene(Jund)	4.86	0.94	2.38E-03
ENSMUSG00000028755	Cda	cytidine deaminase(Cda)	5.31	0.94	1.66E-04
ENSMUSG00000024527	Afg3l2	AFG3-like AAA ATPase 2(Afg3l2)	5.92	0.94	2.79E-04
ENSMUSG00000030134	Rasgef1a	RasGEF domain family, member 1A(Rasgef1a)	3.14	0.94	7.08E-03
ENSMUSG00000004864	Mapk13	mitogen-activated protein kinase 13(Mapk13)	2.62	0.94	4.27E-02
ENSMUSG00000047123	Ticam1	toll-like receptor adaptor molecule 1(Ticam1)	3.55	0.93	9.78E-03
ENSMUSG00000114117	Gm48795		3.13	0.93	1.14E-02
ENSMUSG00000083424	Rpl35a-ps4		3.26	0.93	8.17E-03
ENSMUSG00000098104	Gm6085		3.27	0.93	2.30E-02
ENSMUSG00000031937	Vstm5	V-set and transmembrane domain containing 5(Vstm5)	3.92	0.93	5.08E-03
ENSMUSG00000056671	Prelid2	phosphatidylinositol-3,4,5-trisphosphate-dependent Rac exchange factor 1(Prex1)	7.35	0.93	1.03E-05
ENSMUSG00000025237	Parp6	poly (ADP-ribose) polymerase family, member 6(Parp6)	5.37	0.93	2.42E-04
ENSMUSG00000030718	Ppme1	protein phosphatase methylesterase 1(Ppme1)	7.74	0.92	1.21E-04
ENSMUSG00000018126	Baiap2l2	BAI1-associated protein 2-like 2(Baiap2l2)	2.56	0.92	2.11E-02
ENSMUSG00000074794	Arrdc3	arrestin domain containing 3(Arrdc3)	5.12	0.92	2.47E-04
ENSMUSG00000032558	Nphp3	nephronophthisis 3 (adolescent)(Nphp3)	3.86	0.92	1.49E-02
ENSMUSG00000020802	Ube2o	ubiquitin-conjugating enzyme E2O(Ube2o)	5.73	0.92	6.38E-05
ENSMUSG00000114525	Gm47990		2.58	0.92	4.76E-02
ENSMUSG00000037161	Mgarp	mitochondria localized glutamic acid rich protein(Mgarp)	7.11	0.92	2.72E-05
ENSMUSG00000025027	Xpnpep1	X-prolyl aminopeptidase (aminopeptidase P) 1, soluble(Xpnpep1)	6.66	0.92	3.41E-05
ENSMUSG00000024164	C3	complement component 3(C3)	5.46	0.92	4.18E-04
ENSMUSG00000022865	Cxadr	coxsackie virus and adenovirus receptor(Cxadr)	2.65	0.91	1.82E-02
ENSMUSG00000002949	Timm44	translocase of inner mitochondrial membrane 44(Timm44)	5.80	0.91	2.16E-03
ENSMUSG00000059277	R74862		3.07	0.91	7.65E-03
ENSMUSG00000067071	Hes6	hairy and enhancer of split 6(Hes6)	6.06	0.91	7.80E-05
ENSMUSG00000035121	Neil2	nei like 2 (E. coli)(Neil2)	2.43	0.91	3.18E-02
ENSMUSG00000020806	Rhbdf2	rhomboid 5 homolog 2(Rhbdf2)	3.84	0.91	3.52E-02
ENSMUSG00000023088	Abcc1	ATP-binding cassette, sub-family C (CFTR/MRP), member 1(Abcc1)	6.52	0.91	3.11E-04
ENSMUSG00000029178	Klf3	Kruppel-like factor 3 (basic)(Klf3)	7.04	0.91	1.72E-04
ENSMUSG00000072825	Cep170b	centrosomal protein 170B(Cep170b)	6.90	0.91	1.50E-05
ENSMUSG00000035064	Eef2k	eukaryotic elongation factor-2 kinase(Eef2k)	5.67	0.91	3.42E-05
ENSMUSG00000038776	Ephx1	epoxide hydrolase 2, cytoplasmic(Ephx2)	6.69	0.91	5.75E-05
ENSMUSG00000015647	Lama5	laminin, alpha 5(Lama5)	2.57	0.91	1.97E-02
ENSMUSG00000007617	Homer1	homer scaffolding protein 1(Homer1)	6.46	0.90	6.38E-05
ENSMUSG00000093885	Rpl35a-ps5		3.70	0.90	4.85E-03
ENSMUSG00000022679	Mpv17l	Mpv17 transgene, kidney disease mutant-like(Mpv17l)	4.28	0.90	6.40E-04
ENSMUSG00000026558	Uck2	uridine-cytidine kinase 2(Uck2)	7.18	0.90	1.76E-05
ENSMUSG00000021963	Sap18	Sin3-associated polypeptide 18(Sap18)	5.65	0.90	1.51E-03
ENSMUSG00000021313	Ryr2	ryanodine receptor 2, cardiac(Ryr2)	3.43	0.90	1.43E-02
ENSMUSG00000026383	Epb41l5	Eph receptor A4(Epha4)	3.20	0.90	2.06E-02
ENSMUSG00000021417	Eci2	enoyl-Coenzyme A delta isomerase 2(Eci2)	3.59	0.90	7.97E-03
ENSMUSG00000032267	Usp28	ubiquitin specific peptidase 28(Usp28)	4.96	0.90	1.10E-03
ENSMUSG00000020961	Ston2	stonin 2(Ston2)	4.50	0.90	1.08E-03
ENSMUSG00000071711	Mpst	mercaptopyruvate sulfurtransferase(Mpst)	4.40	0.90	7.31E-03
ENSMUSG00000097439	Gm16754		4.68	0.90	3.08E-03
ENSMUSG00000020228	Helb	helicase (DNA) B(Helb)	2.76	0.90	2.26E-02
ENSMUSG00000026696	Vamp4	vesicle-associated membrane protein 4(Vamp4)	7.71	0.90	3.09E-05
ENSMUSG00000032680	6820408C15Rik	RIKEN cDNA 6820408C15 gene(6820408C15Rik)	3.87	0.89	8.92E-03
ENSMUSG00000020572	Nampt	nicotinamide phosphoribosyltransferase(Nampt)	6.72	0.89	4.39E-04
ENSMUSG00000030315	Vgll4	vestigial like family member 4(Vgll4)	7.49	0.89	1.23E-05
ENSMUSG00000019564	Arid3a	AT rich interactive domain 3A (BRIGHT-like)(Arid3a)	4.32	0.89	1.46E-03
ENSMUSG00000053470	Kdm3a	lysine (K)-specific demethylase 3A(Kdm3a)	6.26	0.89	7.10E-04
ENSMUSG00000034799	Unc13a	unc-13 homolog A(Unc13a)	3.47	0.89	2.50E-02
ENSMUSG00000061833	Gm6311		3.01	0.89	1.21E-02
ENSMUSG00000023047	Amhr2	anti-Mullerian hormone type 2 receptor(Amhr2)	4.09	0.89	2.98E-03
ENSMUSG00000020130	Tbc1d15	TBC1 domain family, member 15(Tbc1d15)	6.52	0.89	5.71E-05
ENSMUSG00000053581	Zfand2a	zinc finger, AN1-type domain 2A(Zfand2a)	5.88	0.89	3.76E-04
ENSMUSG00000021754	Map3k1	mitogen-activated protein kinase kinase kinase 1(Map3k1)	5.65	0.89	9.03E-05
ENSMUSG00000005447	Pafah1b3	platelet-activating factor acetylhydrolase, isoform 1b, subunit 3(Pafah1b3)	7.30	0.88	5.71E-05
ENSMUSG00000025203	Scd2	stearoyl-Coenzyme A desaturase 2(Scd2)	10.13	0.87	1.95E-05
ENSMUSG00000014813	Stc1	stanniocalcin 1(Stc1)	4.47	0.87	2.37E-03
ENSMUSG00000109224	AC167978.1		2.81	0.87	4.41E-02
ENSMUSG00000038065	Mturn	maturin, neural progenitor differentiation regulator homolog (Xenopus)(Mturn)	4.75	0.87	2.24E-04
ENSMUSG00000045435	Tmem60	transmembrane protein 60(Tmem60)	5.95	0.87	8.08E-05
ENSMUSG00000022474	Pmm1	phosphomannomutase 1(Pmm1)	5.38	0.87	5.01E-04
ENSMUSG00000020536	Llgl1	LLGL1 scribble cell polarity complex component(Llgl1)	4.78	0.87	3.15E-02
ENSMUSG00000038508	Gdf15	growth differentiation factor 15(Gdf15)	4.30	0.87	2.63E-02
ENSMUSG00000039648	Kyat1	kynurenine aminotransferase 1(Kyat1)	5.26	0.87	3.52E-04
ENSMUSG00000021595	Nsun2	NOL1/NOP2/Sun domain family member 2(Nsun2)	6.76	0.87	3.47E-05
ENSMUSG00000024725	Ostf1	osteoclast stimulating factor 1(Ostf1)	7.21	0.87	2.83E-04
ENSMUSG00000074578	Zfas1	zinc finger, NFX1-type containing 1, antisense RNA 1(Zfas1)	8.00	0.87	4.00E-05
ENSMUSG00000041571	Selenow	selenoprotein W(Selenow)	4.02	0.86	4.38E-03
ENSMUSG00000097462	9530026P05Rik		7.12	0.86	1.61E-05
ENSMUSG00000026841	Fibcd1	fibrinogen C domain containing 1(Fibcd1)	3.89	0.85	1.12E-02
ENSMUSG00000003955	Fam162a	family with sequence similarity 162, member A(Fam162a)	9.66	0.85	8.32E-05
ENSMUSG00000030629	Zfand6	zinc finger, AN1-type domain 6(Zfand6)	7.27	0.85	2.81E-05
ENSMUSG00000017400	Stac2	SH3 and cysteine rich domain 2(Stac2)	5.58	0.85	3.10E-04
ENSMUSG00000019055	Plod1	procollagen-lysine, 2-oxoglutarate 5-dioxygenase 1(Plod1)	9.05	0.85	3.98E-05
ENSMUSG00000002043	Trappc6a	trafficking protein particle complex 6A(Trappc6a)	6.97	0.85	1.64E-04
ENSMUSG00000040943	Tet2	tet methylcytosine dioxygenase 2(Tet2)	5.77	0.85	1.94E-04
ENSMUSG00000028972	Car6	carbonic anhydrase 6(Car6)	6.20	0.84	2.60E-05
ENSMUSG00000043614	Vps37d	vacuolar protein sorting 37D(Vps37d)	3.65	0.84	1.08E-02
ENSMUSG00000038518	Jarid2	jumonji, AT rich interactive domain 2(Jarid2)	6.51	0.84	3.65E-04
ENSMUSG00000027994	Mcub	mitochondrial calcium uniporter dominant negative beta subunit(Mcub)	5.39	0.84	1.38E-03
ENSMUSG00000063018	2010204K13Rik	RIKEN cDNA 2010204K13 gene(2010204K13Rik)	3.56	0.84	4.06E-03
ENSMUSG00000034640	Tiparp	TCDD-inducible poly(ADP-ribose) polymerase(Tiparp)	5.97	0.84	8.37E-03
ENSMUSG00000057093	Zfp607b	zinc finger protein 607B(Zfp607b)	5.01	0.84	8.88E-03
ENSMUSG00000037400	Atp11b	ATPase, class VI, type 11B(Atp11b)	6.11	0.84	7.80E-05
ENSMUSG00000033788	Dysf	dysferlin(Dysf)	4.99	0.84	4.86E-04
ENSMUSG00000024528	Srfbp1	serum response factor binding protein 1(Srfbp1)	3.76	0.84	2.44E-02
ENSMUSG00000028211	Trp53inp1	transformation related protein 53 inducible nuclear protein 1(Trp53inp1)	5.43	0.84	9.96E-05
ENSMUSG00000120844			2.45	0.84	4.18E-02
ENSMUSG00000032350	Gclc	glutamate-cysteine ligase, catalytic subunit(Gclc)	4.10	0.84	1.48E-02
ENSMUSG00000038816	Ctnnal1	catenin (cadherin associated protein), alpha-like 1(Ctnnal1)	6.34	0.84	1.90E-04
ENSMUSG00000038936	Sccpdh	saccharopine dehydrogenase (putative)(Sccpdh)	6.44	0.84	6.39E-05
ENSMUSG00000032249	Anp32a	acidic (leucine-rich) nuclear phosphoprotein 32 family, member A(Anp32a)	6.96	0.83	1.88E-05
ENSMUSG00000038412	Higd1a	HIG1 domain family, member 1A(Higd1a)	10.14	0.83	5.75E-05
ENSMUSG00000045795	Whamm	WAS protein homolog associated with actin, golgi membranes and microtubules(Whamm)	5.03	0.83	2.14E-03
ENSMUSG00000055067	Smyd3	SET and MYND domain containing 3(Smyd3)	7.18	0.83	1.59E-05
ENSMUSG00000022253	Nadk2	NAD kinase 2, mitochondrial(Nadk2)	4.71	0.83	1.33E-02
ENSMUSG00000049122	Frmd3	FERM domain containing 3(Frmd3)	4.27	0.83	1.86E-02
ENSMUSG00000032015	Pou2f3	POU domain, class 2, transcription factor 3(Pou2f3)	4.12	0.82	5.25E-03
ENSMUSG00000019944	Rhobtb1	Rho-related BTB domain containing 1(Rhobtb1)	6.28	0.82	6.18E-05
ENSMUSG00000021506	Pitx1	paired-like homeodomain transcription factor 1(Pitx1)	3.34	0.82	1.88E-02
ENSMUSG00000031256	Cstf2	cleavage stimulation factor, 3' pre-RNA subunit 2(Cstf2)	3.66	0.82	9.13E-03
ENSMUSG00000086290	Snhg12		7.39	0.82	2.72E-05
ENSMUSG00000024190	Dusp1	dual specificity phosphatase 1(Dusp1)	6.58	0.82	1.48E-04
ENSMUSG00000066637	Ttc32	tetratricopeptide repeat domain 32(Ttc32)	3.35	0.82	2.07E-02
ENSMUSG00000028689	Ccdc163	coiled-coil domain containing 163(Ccdc163)	5.12	0.82	6.58E-04
ENSMUSG00000024395	Lims2	LIM and senescent cell antigen like domains 2(Lims2)	5.99	0.82	9.94E-04
ENSMUSG00000110841	Gpx4-ps2		4.40	0.82	5.48E-03
ENSMUSG00000028763	Hspg2	perlecan (heparan sulfate proteoglycan 2)(Hspg2)	10.31	0.82	1.29E-04
ENSMUSG00000001436	Slc19a1	solute carrier family 19 (folate transporter), member 1(Slc19a1)	5.76	0.82	1.17E-04
ENSMUSG00000022911	Arl13b	ADP-ribosylation factor-like 13B(Arl13b)	5.61	0.82	2.88E-04
ENSMUSG00000051790	Nlgn2	neuroligin 2(Nlgn2)	4.96	0.82	2.25E-03
ENSMUSG00000058486	Wdr91	WD repeat domain 91(Wdr91)	3.84	0.82	8.30E-03
ENSMUSG00000020611	Gna13	guanine nucleotide binding protein, alpha 13(Gna13)	7.44	0.81	7.80E-05
ENSMUSG00000021381	Barx1	BarH-like homeobox 1(Barx1)	6.82	0.81	1.29E-04
ENSMUSG00000020423	Btg2	BTG anti-proliferation factor 2(Btg2)	4.80	0.81	6.76E-04
ENSMUSG00000037408	Cnnm4	cyclin M4(Cnnm4)	5.09	0.81	1.38E-03
ENSMUSG00000043439	Epop	endoplasmic reticulum aminopeptidase 1(Erap1)	2.82	0.81	2.99E-02
ENSMUSG00000034303	Ccdc15	coiled-coil domain containing 15(Ccdc15)	2.89	0.81	4.03E-02
ENSMUSG00000041168	Lonp1	lon peptidase 1, mitochondrial(Lonp1)	7.97	0.81	1.20E-04
ENSMUSG00000043448	Gjc2	gap junction protein, gamma 2(Gjc2)	2.63	0.81	4.67E-02
ENSMUSG00000092341	Malat1	metastasis associated lung adenocarcinoma transcript 1 (non-coding RNA)(Malat1)	8.48	0.81	2.45E-03
ENSMUSG00000085929	Gm13421		3.57	0.80	1.68E-02
ENSMUSG00000026489	Coq8a	coenzyme Q8A(Coq8a)	4.22	0.80	7.70E-03
ENSMUSG00000021662	Arhgef28	Rho guanine nucleotide exchange factor (GEF) 28(Arhgef28)	6.01	0.80	6.50E-04
ENSMUSG00000037824	Tspan14	tetraspanin 14(Tspan14)	5.68	0.80	1.24E-02
ENSMUSG00000020021	Fgd6	FYVE, RhoGEF and PH domain containing 6(Fgd6)	4.06	0.80	8.51E-03
ENSMUSG00000026837	Col5a1	collagen, type V, alpha 1(Col5a1)	11.08	0.80	6.83E-05
ENSMUSG00000006435	Neurl1a	neuralized E3 ubiquitin protein ligase 1A(Neurl1a)	4.35	0.80	6.90E-03
ENSMUSG00000052852	Reep1	receptor accessory protein 1(Reep1)	5.49	0.80	4.56E-04
ENSMUSG00000030699	Tbx6	T-box 6(Tbx6)	3.45	0.80	1.28E-02
ENSMUSG00000023169	Slc38a1	solute carrier family 38, member 1(Slc38a1)	6.72	0.80	6.57E-05
ENSMUSG00000104623	Gm6394		5.13	0.80	2.59E-03
ENSMUSG00000055866	Per2	period circadian clock 2(Per2)	6.12	0.80	4.55E-05
ENSMUSG00000105085	Gm42567		4.07	0.80	1.04E-02
ENSMUSG00000000826	Dnajc5	DnaJ heat shock protein family (Hsp40) member C5(Dnajc5)	7.34	0.79	5.32E-05
ENSMUSG00000040860	Crocc	ciliary rootlet coiled-coil, rootletin(Crocc)	3.73	0.79	5.91E-03
ENSMUSG00000039831	Arhgap29	Rho GTPase activating protein 29(Arhgap29)	6.46	0.79	1.40E-04
ENSMUSG00000025880	Smad7	SMAD family member 7(Smad7)	3.90	0.79	1.23E-02
ENSMUSG00000027438	Napb	N-ethylmaleimide sensitive fusion protein attachment protein beta(Napb)	5.84	0.79	1.05E-03
ENSMUSG00000046668	Cxxc5	CXXC finger 5(Cxxc5)	7.08	0.79	9.96E-05
ENSMUSG00000087590	Epb41l4aos	erythrocyte membrane protein band 4.1 like 4b(Epb41l4b)	7.02	0.79	3.50E-04
ENSMUSG00000034327	Kctd9	potassium channel tetramerisation domain containing 9(Kctd9)	4.93	0.79	7.07E-03
ENSMUSG00000029415	Sdad1	SDA1 domain containing 1(Sdad1)	5.75	0.79	3.42E-04
ENSMUSG00000050088	1600012H06Rik	RIKEN cDNA 1600012H06 gene(1600012H06Rik)	4.21	0.79	1.64E-02
ENSMUSG00000021022	Ppp2r3c	protein phosphatase 2, regulatory subunit B'', gamma(Ppp2r3c)	3.59	0.79	1.42E-02
ENSMUSG00000054893	Zfp667	zinc finger protein 667(Zfp667)	2.91	0.79	2.08E-02
ENSMUSG00000028826	Tmem57		7.40	0.79	3.17E-05
ENSMUSG00000027797	Dclk1	doublecortin-like kinase 1(Dclk1)	5.85	0.79	2.06E-04
ENSMUSG00000037788	Vopp1	vesicular, overexpressed in cancer, prosurvival protein 1(Vopp1)	6.50	0.79	1.62E-04
ENSMUSG00000033083	Tbc1d4	TBC1 domain family, member 4(Tbc1d4)	7.06	0.79	6.48E-04
ENSMUSG00000121141			8.05	0.79	4.00E-05
ENSMUSG00000018995	Nars2	asparaginyl-tRNA synthetase 2 (mitochondrial)(putative)(Nars2)	4.22	0.78	2.72E-03
ENSMUSG00000035969	Rusc2	RUN and SH3 domain containing 2(Rusc2)	4.39	0.78	7.33E-03
ENSMUSG00000036181	Hist1h1c		7.08	0.78	9.41E-05
ENSMUSG00000051615	Rap2a	RAS related protein 2a(Rap2a)	4.95	0.78	2.20E-02
ENSMUSG00000020894	Vamp2	vesicle-associated membrane protein 2(Vamp2)	5.59	0.78	7.73E-04
ENSMUSG00000025791	Pgm2	phosphoglucomutase 2(Pgm2)	8.74	0.78	4.22E-05
ENSMUSG00000032462	Pik3cb	phosphatidylinositol-4,5-bisphosphate 3-kinase catalytic subunit beta(Pik3cb)	4.50	0.78	4.42E-03
ENSMUSG00000052397	Ezr		6.35	0.78	3.53E-04
ENSMUSG00000024044	Epb41l3	erythrocyte membrane protein band 4.1 like 3(Epb41l3)	4.53	0.78	9.87E-03
ENSMUSG00000025959	Klf7	Kruppel-like factor 7 (ubiquitous)(Klf7)	7.25	0.78	2.72E-05
ENSMUSG00000053453	Thoc7	THO complex 7(Thoc7)	3.42	0.78	1.12E-02
ENSMUSG00000037936	Scarb1	scavenger receptor class B, member 1(Scarb1)	8.40	0.78	6.85E-05
ENSMUSG00000039542	Ncam1	neural cell adhesion molecule 1(Ncam1)	8.83	0.77	4.40E-05
ENSMUSG00000029528	Pxn	paxillin(Pxn)	6.04	0.77	1.56E-04
ENSMUSG00000033159	Cnppd1	cyclin Pas1/PHO80 domain containing 1(Cnppd1)	7.61	0.77	4.73E-05
ENSMUSG00000020646	Mboat2	membrane bound O-acyltransferase domain containing 2(Mboat2)	6.78	0.77	9.53E-05
ENSMUSG00000011752	Pgam1	phosphoglycerate mutase 1(Pgam1)	5.18	0.77	1.38E-02
ENSMUSG00000056493	Foxk1	forkhead box K1(Foxk1)	6.32	0.77	1.28E-03
ENSMUSG00000035109	Shc4	SHC (Src homology 2 domain containing) family, member 4(Shc4)	4.45	0.77	1.04E-02
ENSMUSG00000002635	Pdcd2l	programmed cell death 2-like(Pdcd2l)	5.17	0.77	1.96E-03
ENSMUSG00000078695	Cisd3	CDGSH iron sulfur domain 3(Cisd3)	4.27	0.77	8.96E-03
ENSMUSG00000032548	Slco2a1	solute carrier organic anion transporter family, member 2a1(Slco2a1)	3.56	0.77	1.62E-02
ENSMUSG00000044700	Tmem201	transmembrane protein 201(Tmem201)	4.79	0.77	4.07E-03
ENSMUSG00000021069	Pygl	liver glycogen phosphorylase(Pygl)	8.18	0.77	4.46E-05
ENSMUSG00000022358	Fbxo32	F-box protein 32(Fbxo32)	3.75	0.77	1.99E-02
ENSMUSG00000027439	Gzf1	GDNF-inducible zinc finger protein 1(Gzf1)	5.46	0.77	4.78E-04
ENSMUSG00000023755	Rhebl1	Ras homolog enriched in brain like 1(Rhebl1)	3.68	0.77	2.83E-02
ENSMUSG00000042625	Safb2	scaffold attachment factor B2(Safb2)	7.18	0.76	4.53E-05
ENSMUSG00000035232	Pdk3	pyruvate dehydrogenase kinase, isoenzyme 3(Pdk3)	6.86	0.76	2.13E-04
ENSMUSG00000025314	Ptprj	protein tyrosine phosphatase, receptor type, J(Ptprj)	6.08	0.76	3.96E-03
ENSMUSG00000049940	Pgrmc2	progesterone receptor membrane component 2(Pgrmc2)	8.31	0.76	2.40E-05
ENSMUSG00000047875	Gpr157	G protein-coupled receptor 157(Gpr157)	3.99	0.76	1.12E-02
ENSMUSG00000071454	Dtnb	dystrobrevin, beta(Dtnb)	5.64	0.76	2.74E-04
ENSMUSG00000029330	Cds1	CDP-diacylglycerol synthase 1(Cds1)	5.54	0.76	5.15E-04
ENSMUSG00000013736	Trnt1	tRNA nucleotidyl transferase, CCA-adding, 1(Trnt1)	3.52	0.76	3.85E-02
ENSMUSG00000033491	Prss35	protease, serine 35(Prss35)	6.46	0.76	9.50E-05
ENSMUSG00000052767	Gm12703		3.27	0.76	3.47E-02
ENSMUSG00000025533	Asl	argininosuccinate lyase(Asl)	3.59	0.76	2.39E-02
ENSMUSG00000078716	Tmem8b	transmembrane protein 8B(Tmem8b)	4.55	0.76	1.37E-03
ENSMUSG00000066315	Gm12918		3.57	0.76	1.30E-02
ENSMUSG00000003032	Klf4	Kruppel-like factor 4 (gut)(Klf4)	6.64	0.76	2.30E-04
ENSMUSG00000081051	Gm15427		7.17	0.75	2.36E-04
ENSMUSG00000044337	Ackr3	atypical chemokine receptor 3(Ackr3)	6.24	0.75	2.87E-04
ENSMUSG00000032487	Ptgs2	prostaglandin-endoperoxide synthase 2(Ptgs2)	6.01	0.75	2.58E-03
ENSMUSG00000060376	Bckdha	branched chain ketoacid dehydrogenase E1, alpha polypeptide(Bckdha)	3.82	0.75	1.01E-02
ENSMUSG00000063049	Ing2	inhibitor of growth family, member 2(Ing2)	5.79	0.75	1.62E-04
ENSMUSG00000052477	C130026I21Rik	RIKEN cDNA C130026I21 gene(C130026I21Rik)	3.41	0.75	4.18E-02
ENSMUSG00000042772	Smg7	SMG7 nonsense mediated mRNA decay factor(Smg7)	7.08	0.75	5.24E-04
ENSMUSG00000041341	Atg2b	autophagy related 2B(Atg2b)	5.96	0.75	3.45E-04
ENSMUSG00000045319	Proser2	proline and serine rich 2(Proser2)	7.30	0.75	6.39E-05
ENSMUSG00000022946	Dopey2		6.02	0.75	5.42E-04
ENSMUSG00000040794	C1qtnf4	C1q and tumor necrosis factor related protein 4(C1qtnf4)	4.86	0.75	1.59E-03
ENSMUSG00000050373	Snx21	sorting nexin family member 21(Snx21)	5.40	0.75	6.40E-04
ENSMUSG00000047153	Khnyn	KH and NYN domain containing(Khnyn)	4.95	0.75	3.30E-03
ENSMUSG00000060019	Gm10073		9.00	0.75	2.04E-02
ENSMUSG00000054277	Arfgap3	ADP-ribosylation factor GTPase activating protein 3(Arfgap3)	7.81	0.75	7.77E-05
ENSMUSG00000043284	Tmem11	transmembrane protein 11(Tmem11)	6.28	0.75	1.29E-04
ENSMUSG00000020439	Smtn	smoothelin(Smtn)	6.91	0.75	2.77E-04
ENSMUSG00000109186	Gm34821		2.94	0.75	2.71E-02
ENSMUSG00000027030	Stk39	serine/threonine kinase 39(Stk39)	8.19	0.75	5.04E-05
ENSMUSG00000035530	Eif1	eukaryotic translation initiation factor 1(Eif1)	9.62	0.74	4.35E-05
ENSMUSG00000029165	Agbl5	ATP/GTP binding protein-like 5(Agbl5)	4.58	0.74	6.53E-03
ENSMUSG00000031765	Mt1	metallothionein 1(Mt1)	10.27	0.74	6.98E-04
ENSMUSG00000024456	Diaph1	diaphanous related formin 1(Diaph1)	5.89	0.74	6.53E-03
ENSMUSG00000018363	Smurf2	SMAD specific E3 ubiquitin protein ligase 2(Smurf2)	7.31	0.74	7.80E-05
ENSMUSG00000022637	Cblb	Casitas B-lineage lymphoma b(Cblb)	6.19	0.74	8.43E-04
ENSMUSG00000063455	D630045J12Rik	RIKEN cDNA D630045J12 gene(D630045J12Rik)	6.78	0.74	3.45E-04
ENSMUSG00000105879	Gm6204		7.11	0.74	9.94E-04
ENSMUSG00000029364	Wsb2	WD repeat and SOCS box-containing 2(Wsb2)	5.60	0.74	3.35E-03
ENSMUSG00000048078	Tenm4	teneurin transmembrane protein 4(Tenm4)	7.76	0.74	1.55E-04
ENSMUSG00000030516	Tjp1	tight junction protein 1(Tjp1)	6.50	0.74	8.64E-03
ENSMUSG00000038415	Foxq1	forkhead box Q1(Foxq1)	3.14	0.74	2.51E-02
ENSMUSG00000041642	Kif21b	kinesin family member 21B(Kif21b)	5.08	0.74	6.57E-03
ENSMUSG00000029366	Dck	deoxycytidine kinase(Dck)	4.22	0.74	1.37E-02
ENSMUSG00000028042	Zbtb7b	zinc finger and BTB domain containing 7B(Zbtb7b)	4.66	0.74	2.65E-03
ENSMUSG00000033411	Ctdspl2	CTD (carboxy-terminal domain, RNA polymerase II, polypeptide A) small phosphatase like 2(Ctdspl2)	6.16	0.74	1.50E-04
ENSMUSG00000032652	Crebl2	cAMP responsive element binding protein-like 2(Crebl2)	4.88	0.74	1.53E-02
ENSMUSG00000048696	Mex3d	mex3 RNA binding family member D(Mex3d)	3.84	0.73	1.20E-02
ENSMUSG00000020883	Fbxl20	F-box and leucine-rich repeat protein 20(Fbxl20)	6.39	0.73	5.75E-05
ENSMUSG00000044364	Tmem74b	transmembrane protein 74B(Tmem74b)	4.51	0.73	6.11E-03
ENSMUSG00000071984	Fndc1	fibronectin type III domain containing 1(Fndc1)	5.65	0.73	8.41E-03
ENSMUSG00000001441	Npepps	aminopeptidase puromycin sensitive(Npepps)	7.79	0.73	3.52E-05
ENSMUSG00000028469	Npr2	natriuretic peptide receptor 2(Npr2)	7.85	0.73	1.93E-04
ENSMUSG00000018102	Hist1h2bc		7.45	0.73	3.57E-04
ENSMUSG00000073639	Rab18	RAB18, member RAS oncogene family(Rab18)	5.71	0.73	1.53E-02
ENSMUSG00000035828	Pim3	proviral integration site 3(Pim3)	6.96	0.73	2.22E-04
ENSMUSG00000086841	2410006H16Rik		9.70	0.73	6.83E-05
ENSMUSG00000022999	Lmbr1l	limb region 1 like(Lmbr1l)	3.63	0.73	2.81E-02
ENSMUSG00000034390	Cmip	c-Maf inducing protein(Cmip)	7.82	0.73	6.18E-05
ENSMUSG00000023118	Sympk	symplekin(Sympk)	4.61	0.73	3.32E-03
ENSMUSG00000016239	Lonrf3	LON peptidase N-terminal domain and ring finger 3(Lonrf3)	2.94	0.72	4.75E-02
ENSMUSG00000022270	Fam134b		5.90	0.72	1.09E-03
ENSMUSG00000030591	Psmd8	proteasome (prosome, macropain) 26S subunit, non-ATPase, 8(Psmd8)	8.24	0.72	1.14E-03
ENSMUSG00000036432	Siah2	siah E3 ubiquitin protein ligase 2(Siah2)	5.73	0.72	1.36E-03
ENSMUSG00000043885	Slc36a4	solute carrier family 36 (proton/amino acid symporter), member 4(Slc36a4)	5.42	0.72	1.96E-03
ENSMUSG00000030498	Gas2	growth arrest specific 2(Gas2)	3.62	0.72	3.05E-02
ENSMUSG00000027210	Meis2	Meis homeobox 2(Meis2)	7.89	0.71	9.81E-05
ENSMUSG00000019843	Fyn	Fyn proto-oncogene(Fyn)	5.61	0.71	2.60E-03
ENSMUSG00000038168	P3h2	prolyl 3-hydroxylase 2(P3h2)	6.11	0.71	2.20E-04
ENSMUSG00000034160	Ogt	O-linked N-acetylglucosamine (GlcNAc) transferase (UDP-N-acetylglucosamine:polypeptide-N-acetylglucosaminyl transferase)(Ogt)	7.48	0.71	1.11E-04
ENSMUSG00000033624	Pdpr	pyruvate dehydrogenase phosphatase regulatory subunit(Pdpr)	4.10	0.71	1.33E-02
ENSMUSG00000026791	Slc2a8	solute carrier family 2, (facilitated glucose transporter), member 8(Slc2a8)	4.72	0.71	3.80E-03
ENSMUSG00000030760	Acer3	alkaline ceramidase 3(Acer3)	5.51	0.71	1.17E-02
ENSMUSG00000047146	Tet1	tet methylcytosine dioxygenase 1(Tet1)	4.72	0.71	1.47E-02
ENSMUSG00000067567	Hdac8	histone deacetylase 8(Hdac8)	5.81	0.71	3.23E-04
ENSMUSG00000014748	Tex261	testis expressed gene 261(Tex261)	8.08	0.71	1.61E-04
ENSMUSG00000042116	Vwa1	von Willebrand factor A domain containing 1(Vwa1)	5.46	0.71	1.25E-03
ENSMUSG00000024038	Ndufv3	NADH:ubiquinone oxidoreductase core subunit V3(Ndufv3)	8.97	0.71	1.59E-04
ENSMUSG00000028212	Ccne2	cyclin E2(Ccne2)	3.63	0.71	1.47E-02
ENSMUSG00000058443	Rpl10-ps3		7.51	0.71	4.06E-03
ENSMUSG00000042793	Lgr6	leucine-rich repeat-containing G protein-coupled receptor 6(Lgr6)	6.91	0.71	1.66E-04
ENSMUSG00000035258	Abi3bp	ABI family member 3 binding protein(Abi3bp)	8.43	0.71	1.35E-03
ENSMUSG00000027381	Bcl2l11	BCL2-like 11 (apoptosis facilitator)(Bcl2l11)	4.04	0.71	1.20E-02
ENSMUSG00000032177	Pde4a	phosphodiesterase 4A, cAMP specific(Pde4a)	5.96	0.70	1.63E-04
ENSMUSG00000017677	Wsb1	WD repeat and SOCS box-containing 1(Wsb1)	7.17	0.70	7.41E-04
ENSMUSG00000025130	P4hb	prolyl 4-hydroxylase, beta polypeptide(P4hb)	11.26	0.70	4.79E-05
ENSMUSG00000039191	Rbpj	recombination signal binding protein for immunoglobulin kappa J region(Rbpj)	6.61	0.70	9.83E-04
ENSMUSG00000009291	Pttg1ip	pituitary tumor-transforming 1 interacting protein(Pttg1ip)	8.37	0.70	1.19E-04
ENSMUSG00000066362	Rps13-ps1		5.38	0.70	2.38E-02
ENSMUSG00000067870	Rpl31-ps8		8.41	0.70	2.09E-03
ENSMUSG00000042770	Hebp1	heme binding protein 1(Hebp1)	4.74	0.70	1.45E-03
ENSMUSG00000066043	Phactr4	phosphatase and actin regulator 4(Phactr4)	6.28	0.70	8.71E-04
ENSMUSG00000052369	Tmem106c	transmembrane protein 106C(Tmem106c)	4.94	0.70	5.85E-03
ENSMUSG00000018476	Kdm6b	KDM1 lysine (K)-specific demethylase 6B(Kdm6b)	6.30	0.70	3.22E-04
ENSMUSG00000030747	Dgat2	diacylglycerol O-acyltransferase 2(Dgat2)	4.66	0.70	1.79E-02
ENSMUSG00000002250	Ppard	peroxisome proliferator activator receptor delta(Ppard)	6.75	0.70	9.93E-05
ENSMUSG00000022800	Fyttd1	forty-two-three domain containing 1(Fyttd1)	6.97	0.70	1.56E-04
ENSMUSG00000025591	Tma16	translation machinery associated 16(Tma16)	3.04	0.70	2.59E-02
ENSMUSG00000028207	Asph	aspartate-beta-hydroxylase(Asph)	6.46	0.70	5.66E-04
ENSMUSG00000038975	Rabggtb	Rab geranylgeranyl transferase, b subunit(Rabggtb)	7.03	0.70	2.95E-04
ENSMUSG00000073758	Sh3d21	SH3 domain containing 21(Sh3d21)	3.50	0.70	4.79E-02
ENSMUSG00000026620	Mark1	MAP/microtubule affinity regulating kinase 1(Mark1)	4.80	0.70	7.07E-03
ENSMUSG00000005699	Pard6a	par-6 family cell polarity regulator alpha(Pard6a)	4.86	0.70	3.47E-02
ENSMUSG00000020827	Mink1	misshapen-like kinase 1 (zebrafish)(Mink1)	3.86	0.70	2.54E-02
ENSMUSG00000040549	Ckap5	cytoskeleton associated protein 5(Ckap5)	6.22	0.69	2.06E-04
ENSMUSG00000082741	Gm9703		6.11	0.69	2.28E-02
ENSMUSG00000003644	Rps6ka1	ribosomal protein S6 kinase polypeptide 1(Rps6ka1)	4.65	0.69	6.47E-03
ENSMUSG00000034930	Rtkn	rhotekin(Rtkn)	4.50	0.69	3.97E-03
ENSMUSG00000008348	Ubc	ubiquitin C(Ubc)	10.26	0.69	1.24E-03
ENSMUSG00000027997	Casp6	caspase 6(Casp6)	5.26	0.69	1.03E-03
ENSMUSG00000004319	Clcn3	chloride channel, voltage-sensitive 3(Clcn3)	7.57	0.69	5.67E-04
ENSMUSG00000074800	Gm4149		6.11	0.69	8.63E-03
ENSMUSG00000035629	Rubcn	RUN domain and cysteine-rich domain containing, Beclin 1-interacting protein(Rubcn)	6.79	0.69	1.24E-04
ENSMUSG00000021007	Spata7	spermatogenesis associated 7(Spata7)	5.34	0.69	3.13E-03
ENSMUSG00000020828	Pld2	phospholipase D2(Pld2)	4.93	0.69	1.21E-03
ENSMUSG00000040875	Osbpl10	oxysterol binding protein-like 10(Osbpl10)	3.31	0.69	1.89E-02
ENSMUSG00000086583	Gm15500		6.55	0.69	9.42E-04
ENSMUSG00000089762	Ier5l	immediate early response 5-like(Ier5l)	4.03	0.69	3.05E-02
ENSMUSG00000031358	Msl3	MSL complex subunit 3(Msl3)	5.32	0.69	6.93E-04
ENSMUSG00000061232	H2-K1	histocompatibility 2, K1, K region(H2-K1)	9.04	0.68	1.06E-04
ENSMUSG00000047649	Cd3eap	CD3E antigen, epsilon polypeptide associated protein(Cd3eap)	5.12	0.68	1.70E-03
ENSMUSG00000000628	Hk2	hexokinase 2(Hk2)	7.39	0.68	1.88E-04
ENSMUSG00000033287	Kctd17	potassium channel tetramerisation domain containing 17(Kctd17)	5.81	0.68	6.18E-04
ENSMUSG00000020922	Lsm12	LSM12 homolog(Lsm12)	6.04	0.68	3.08E-03
ENSMUSG00000021493	Pdlim7	PDZ and LIM domain 7(Pdlim7)	6.20	0.68	1.14E-03
ENSMUSG00000020868	Xylt2	xylosyltransferase II(Xylt2)	5.02	0.68	1.95E-02
ENSMUSG00000037989	Wnk2	WNK lysine deficient protein kinase 2(Wnk2)	4.12	0.68	3.52E-02
ENSMUSG00000034310	Tmem132d	transmembrane protein 132D(Tmem132d)	3.99	0.68	9.16E-03
ENSMUSG00000003848	Nob1	NIN1/RPN12 binding protein 1 homolog(Nob1)	4.85	0.68	1.18E-02
ENSMUSG00000026203	Dnajb2	DnaJ heat shock protein family (Hsp40) member B2(Dnajb2)	6.34	0.68	3.97E-03
ENSMUSG00000057963	Itpk1	inositol 1,3,4-triphosphate 5/6 kinase(Itpk1)	4.42	0.68	2.08E-02
ENSMUSG00000025491	Ifitm1	interferon induced transmembrane protein 1(Ifitm1)	3.45	0.68	1.66E-02
ENSMUSG00000019699	Akt3	thymoma viral proto-oncogene 3(Akt3)	6.82	0.68	1.36E-04
ENSMUSG00000049878	Rlf	rearranged L-myc fusion sequence(Rlf)	7.58	0.68	2.05E-04
ENSMUSG00000041718	Alg13	asparagine-linked glycosylation 13(Alg13)	3.78	0.68	1.78E-02
ENSMUSG00000078622	Ccdc47	coiled-coil domain containing 47(Ccdc47)	2.96	0.68	4.26E-02
ENSMUSG00000110057	Gm2225		5.12	0.67	3.47E-02
ENSMUSG00000071477	Zfp777	zinc finger protein 777(Zfp777)	4.79	0.67	2.46E-03
ENSMUSG00000027523	Gnas	GNAS (guanine nucleotide binding protein, alpha stimulating) complex locus(Gnas)	4.13	0.67	2.35E-02
ENSMUSG00000024236	Svil	supervillin(Svil)	5.39	0.67	1.15E-02
ENSMUSG00000033581	Igf2bp2	insulin-like growth factor 2 mRNA binding protein 2(Igf2bp2)	6.68	0.67	1.24E-04
ENSMUSG00000029563	Foxp2	forkhead box P2(Foxp2)	5.99	0.67	2.52E-04
ENSMUSG00000005968	Tuft1	tuftelin 1(Tuft1)	4.44	0.67	4.16E-03
ENSMUSG00000028194	Ddah1	dimethylarginine dimethylaminohydrolase 1(Ddah1)	6.81	0.67	2.35E-04
ENSMUSG00000023045	Soat2	sterol O-acyltransferase 2(Soat2)	3.95	0.67	1.15E-02
ENSMUSG00000049751	Rpl36al	ribosomal protein L36A-like(Rpl36al)	4.87	0.67	4.15E-03
ENSMUSG00000029576	Radil	Ras association and DIL domains(Radil)	3.60	0.67	2.10E-02
ENSMUSG00000046722	Cdc42se1	CDC42 small effector 1(Cdc42se1)	6.50	0.67	5.71E-03
ENSMUSG00000024234	Mtpap	mitochondrial poly(A) polymerase(Mtpap)	5.00	0.67	5.45E-03
ENSMUSG00000015790	Surf1	surfeit gene 1(Surf1)	6.07	0.67	3.50E-04
ENSMUSG00000071379	Hpcal1	hippocalcin-like 1(Hpcal1)	4.54	0.67	3.59E-02
ENSMUSG00000023018	Smarcd1	SWI/SNF related, matrix associated, actin dependent regulator of chromatin, subfamily d, member 1(Smarcd1)	4.14	0.67	6.73E-03
ENSMUSG00000025147	Mob2	MOB kinase activator 2(Mob2)	6.37	0.67	3.97E-03
ENSMUSG00000027206	Cops2	COP9 signalosome subunit 2(Cops2)	6.47	0.67	1.88E-04
ENSMUSG00000009876	Cox4i2	cytochrome c oxidase subunit 4I2(Cox4i2)	6.28	0.67	2.56E-02
ENSMUSG00000037818	Abhd18	abhydrolase domain containing 18(Abhd18)	6.38	0.66	2.43E-04
ENSMUSG00000075229	Ccdc58	coiled-coil domain containing 58(Ccdc58)	6.78	0.66	1.74E-02
ENSMUSG00000047996	Prrg1	proline rich Gla (G-carboxyglutamic acid) 1(Prrg1)	5.42	0.66	5.52E-03
ENSMUSG00000064043	Trerf1	transcriptional regulating factor 1(Trerf1)	7.38	0.66	1.32E-04
ENSMUSG00000046876	Atxn1	ataxin 1(Atxn1)	8.00	0.66	6.42E-05
ENSMUSG00000026305	Lrrfip1	leucine rich repeat (in FLII) interacting protein 1(Lrrfip1)	7.16	0.66	3.59E-04
ENSMUSG00000040690	Col16a1	collagen, type XVI, alpha 1(Col16a1)	8.81	0.66	3.67E-04
ENSMUSG00000030917	Tmem159	transmembrane protein 159(Tmem159)	4.53	0.66	5.43E-03
ENSMUSG00000029166	Mapre3	microtubule-associated protein, RP/EB family, member 3(Mapre3)	6.07	0.66	6.10E-04
ENSMUSG00000031592	Pcm1	pericentriolar material 1(Pcm1)	5.19	0.66	2.94E-03
ENSMUSG00000008855	Hdac5	histone deacetylase 5(Hdac5)	6.53	0.66	6.59E-04
ENSMUSG00000035900	Gramd4	GRAM domain containing 4(Gramd4)	5.35	0.66	9.30E-03
ENSMUSG00000024248	Cox7a2l	cytochrome c oxidase subunit 7A2 like(Cox7a2l)	6.88	0.66	9.60E-04
ENSMUSG00000029670	Ing3	inhibitor of growth family, member 3(Ing3)	4.20	0.66	9.91E-03
ENSMUSG00000096210	H1f0	H1.0 linker histone(H1f0)	8.01	0.66	5.10E-03
ENSMUSG00000023067	Cdkn1a	cyclin-dependent kinase inhibitor 1A (P21)(Cdkn1a)	9.25	0.66	1.32E-04
ENSMUSG00000037110	Ralgapa2	Ral GTPase activating protein, alpha subunit 2 (catalytic)(Ralgapa2)	6.42	0.66	4.61E-04
ENSMUSG00000001962	Fam50a	family with sequence similarity 50, member A(Fam50a)	6.17	0.66	5.66E-04
ENSMUSG00000052837	Junb	jun B proto-oncogene(Junb)	6.50	0.66	1.64E-03
ENSMUSG00000014956	Ppp1cb	protein phosphatase 1 catalytic subunit beta(Ppp1cb)	8.12	0.66	1.41E-03
ENSMUSG00000039879	Heca	hdc homolog, cell cycle regulator(Heca)	4.87	0.66	1.64E-02
ENSMUSG00000050423	Ppp1r3g	protein phosphatase 1, regulatory subunit 3G(Ppp1r3g)	3.81	0.65	1.56E-02
ENSMUSG00000083087	Gm11249		4.93	0.65	4.88E-03
ENSMUSG00000010095	Slc3a2	solute carrier family 3 (activators of dibasic and neutral amino acid transport), member 2(Slc3a2)	8.96	0.65	1.06E-03
ENSMUSG00000092416	Zfp141	zinc finger protein 141(Zfp141)	4.24	0.65	1.48E-02
ENSMUSG00000046794	Ppp1r3b	protein phosphatase 1, regulatory subunit 3B(Ppp1r3b)	4.80	0.65	1.37E-02
ENSMUSG00000028436	Dcaf12	DDB1 and CUL4 associated factor 12(Dcaf12)	6.24	0.65	3.49E-04
ENSMUSG00000051890	Klhdc1	kelch domain containing 1(Klhdc1)	4.50	0.65	1.81E-02
ENSMUSG00000037938	Chchd5	coiled-coil-helix-coiled-coil-helix domain containing 5(Chchd5)	5.62	0.65	6.48E-04
ENSMUSG00000032265	Fam46a		9.07	0.65	2.29E-04
ENSMUSG00000029174	Tbc1d1	TBC1 domain family, member 1(Tbc1d1)	6.40	0.65	2.16E-03
ENSMUSG00000025545	Clybl	citrate lyase beta like(Clybl)	7.00	0.65	2.67E-04
ENSMUSG00000003528	Slc25a1	solute carrier family 25 (mitochondrial carrier, citrate transporter), member 1(Slc25a1)	7.26	0.65	9.64E-04
ENSMUSG00000032246	Calml4	calmodulin-like 4(Calml4)	4.80	0.65	9.00E-03
ENSMUSG00000024854	Pold4	polymerase (DNA-directed), delta 4(Pold4)	6.06	0.65	1.05E-03
ENSMUSG00000000320	Alox12	arachidonate 12-lipoxygenase(Alox12)	3.00	0.65	3.27E-02
ENSMUSG00000056515	Rab31	RAB31, member RAS oncogene family(Rab31)	7.73	0.65	4.67E-04
ENSMUSG00000027488	Snta1	syntrophin, acidic 1(Snta1)	6.59	0.65	7.65E-04
ENSMUSG00000024378	Stard4	StAR-related lipid transfer (START) domain containing 4(Stard4)	5.59	0.65	2.03E-02
ENSMUSG00000025505	Tmem80	transmembrane protein 80(Tmem80)	4.34	0.65	5.30E-03
ENSMUSG00000062456	Rpl9-ps6	ribosomal protein L9, pseudogene 6(Rpl9-ps6)	7.99	0.65	5.63E-03
ENSMUSG00000025816	Sec61a2	Sec61, alpha subunit 2 (S. cerevisiae)(Sec61a2)	5.89	0.65	5.52E-04
ENSMUSG00000086429	Gt(ROSA)26Sor		4.94	0.65	1.26E-02
ENSMUSG00000033701	Acbd6	acyl-Coenzyme A binding domain containing 6(Acbd6)	6.97	0.65	2.04E-04
ENSMUSG00000026812	Tsc1	TSC complex subunit 1(Tsc1)	6.25	0.65	1.21E-03
ENSMUSG00000058441	Panx2	pannexin 2(Panx2)	4.04	0.65	2.23E-02
ENSMUSG00000031015	Swap70	SWA-70 protein(Swap70)	6.01	0.65	5.86E-03
ENSMUSG00000060679	Mrps9	mitochondrial ribosomal protein S9(Mrps9)	5.63	0.65	9.26E-03
ENSMUSG00000112099	Gm8960		7.06	0.65	1.74E-02
ENSMUSG00000026335	Pam	peptidylglycine alpha-amidating monooxygenase(Pam)	9.48	0.64	6.40E-04
ENSMUSG00000094344	Gm11942		6.62	0.64	6.39E-03
ENSMUSG00000063531	Sema3e	sema domain, immunoglobulin domain (Ig), short basic domain, secreted, (semaphorin) 3E(Sema3e)	3.99	0.64	3.09E-02
ENSMUSG00000026202	Tuba4a	tubulin, alpha 4A(Tuba4a)	5.58	0.64	1.30E-02
ENSMUSG00000000078	Klf6	Kruppel-like factor 6(Klf6)	5.51	0.64	2.78E-02
ENSMUSG00000024529	Lox	lysyl oxidase(Lox)	8.91	0.64	1.62E-04
ENSMUSG00000024201	Kdm4b	lysine (K)-specific demethylase 4B(Kdm4b)	5.41	0.64	4.10E-03
ENSMUSG00000041560	Nop53	NOP53 ribosome biogenesis factor(Nop53)	7.74	0.64	3.90E-04
ENSMUSG00000026457	Adipor1	adiponectin receptor 1(Adipor1)	7.06	0.64	6.08E-03
ENSMUSG00000028059	Arhgef2	rho/rac guanine nucleotide exchange factor (GEF) 2(Arhgef2)	7.32	0.64	7.21E-04
ENSMUSG00000022340	Sybu	syntabulin (syntaxin-interacting)(Sybu)	5.71	0.64	6.60E-04
ENSMUSG00000020048	Hsp90b1	heat shock protein 90, beta (Grp94), member 1(Hsp90b1)	4.87	0.64	1.14E-02
ENSMUSG00000032998	Foxj3	forkhead box J3(Foxj3)	5.67	0.64	3.07E-04
ENSMUSG00000024924	Vldlr	very low density lipoprotein receptor(Vldlr)	7.67	0.64	9.70E-03
ENSMUSG00000028653	Trit1	tRNA isopentenyltransferase 1(Trit1)	4.45	0.64	8.11E-03
ENSMUSG00000004558	Ndrg2	N-myc downstream regulated gene 2(Ndrg2)	8.07	0.64	2.89E-04
ENSMUSG00000001156	Mxd1	MAX dimerization protein 1(Mxd1)	3.82	0.64	1.84E-02
ENSMUSG00000001472	Tcf25	transcription factor 25 (basic helix-loop-helix)(Tcf25)	8.87	0.64	2.04E-04
ENSMUSG00000027932	Slc27a3	solute carrier family 27 (fatty acid transporter), member 3(Slc27a3)	5.80	0.63	4.84E-04
ENSMUSG00000063229	Ldha	lactate dehydrogenase A(Ldha)	10.86	0.63	7.80E-05
ENSMUSG00000063415	Cyp26b1	cytochrome P450, family 26, subfamily b, polypeptide 1(Cyp26b1)	5.32	0.63	2.38E-02
ENSMUSG00000014905	Dnajb9	DnaJ heat shock protein family (Hsp40) member B9(Dnajb9)	6.29	0.63	1.94E-02
ENSMUSG00000027589	Pcmtd2	protein-L-isoaspartate (D-aspartate) O-methyltransferase domain containing 2(Pcmtd2)	5.64	0.63	1.85E-03
ENSMUSG00000031337	Mtm1	X-linked myotubular myopathy gene 1(Mtm1)	4.27	0.63	1.51E-02
ENSMUSG00000020277	Pfkl	phosphofructokinase, liver, B-type(Pfkl)	8.24	0.63	1.70E-03
ENSMUSG00000036817	Sun1	Sad1 and UNC84 domain containing 1(Sun1)	6.38	0.63	2.26E-02
ENSMUSG00000022442	Ttll1	tubulin tyrosine ligase-like 1(Ttll1)	4.27	0.63	3.03E-02
ENSMUSG00000035984	Nme5	NME/NM23 family member 5(Nme5)	3.29	0.63	3.48E-02
ENSMUSG00000024137	E4f1	E4F transcription factor 1(E4f1)	4.67	0.63	1.18E-02
ENSMUSG00000009739	Pou6f1	POU domain, class 6, transcription factor 1(Pou6f1)	5.41	0.63	7.10E-04
ENSMUSG00000106895	Gm4754		4.91	0.63	1.25E-02
ENSMUSG00000039086	Ss18l1	SS18, nBAF chromatin remodeling complex subunit like 1(Ss18l1)	3.89	0.63	1.74E-02
ENSMUSG00000054863	Fam19a5		5.82	0.63	4.74E-03
ENSMUSG00000007379	Dennd2c	DENN/MADD domain containing 2C(Dennd2c)	3.80	0.63	2.72E-02
ENSMUSG00000041143	Tmco4	transmembrane and coiled-coil domains 4(Tmco4)	4.36	0.63	4.26E-02
ENSMUSG00000005533	Igf1r	insulin-like growth factor I receptor(Igf1r)	8.54	0.63	8.25E-05
ENSMUSG00000020390	Ube2b	ubiquitin-conjugating enzyme E2B(Ube2b)	7.89	0.63	7.70E-03
ENSMUSG00000044550	Tceal3	transcription elongation factor A (SII)-like 3(Tceal3)	7.00	0.63	2.08E-04
ENSMUSG00000085156	Snhg15		3.91	0.63	2.31E-02
ENSMUSG00000029484	Anxa3	annexin A3(Anxa3)	5.99	0.62	7.87E-03
ENSMUSG00000064145	Arih2	ariadne RBR E3 ubiquitin protein ligase 2(Arih2)	7.15	0.62	3.65E-04
ENSMUSG00000040888	Gfer	growth factor, augmenter of liver regeneration(Gfer)	6.28	0.62	1.50E-02
ENSMUSG00000024091	Vapa	vesicle-associated membrane protein, associated protein A(Vapa)	8.85	0.62	9.52E-04
ENSMUSG00000043004	Gng2	guanine nucleotide binding protein (G protein), gamma 2(Gng2)	4.89	0.62	2.69E-03
ENSMUSG00000020184	Mdm2	transformed mouse 3T3 cell double minute 2(Mdm2)	7.33	0.62	6.98E-04
ENSMUSG00000023960	Enpp5	ectonucleotide pyrophosphatase/phosphodiesterase 5(Enpp5)	5.56	0.62	3.45E-03
ENSMUSG00000024359	Hspa9	heat shock protein 9(Hspa9)	8.88	0.62	8.08E-04
ENSMUSG00000016619	Nup50	nucleoporin 50(Nup50)	5.90	0.62	8.89E-04
ENSMUSG00000024454	Hdac3	histone deacetylase 3(Hdac3)	4.17	0.62	2.35E-02
ENSMUSG00000021431	Snrnp48	small nuclear ribonucleoprotein 48 (U11/U12)(Snrnp48)	6.64	0.62	1.70E-03
ENSMUSG00000079316	Rab9	RAB9, member RAS oncogene family(Rab9)	5.73	0.62	1.46E-03
ENSMUSG00000029577	Ube3b	ubiquitin protein ligase E3B(Ube3b)	5.87	0.62	6.25E-03
ENSMUSG00000006494	Pdk1	pyruvate dehydrogenase kinase, isoenzyme 1(Pdk1)	8.24	0.62	2.83E-04
ENSMUSG00000001082	Mfsd10	major facilitator superfamily domain containing 10(Mfsd10)	6.10	0.62	2.54E-03
ENSMUSG00000031169	Porcn	porcupine O-acyltransferase(Porcn)	5.66	0.62	5.25E-03
ENSMUSG00000039578	Ccser1	coiled-coil serine rich 1(Ccser1)	6.06	0.62	2.01E-03
ENSMUSG00000047777	Phf13	PHD finger protein 13(Phf13)	5.62	0.62	1.38E-03
ENSMUSG00000025184	R3hcc1l	R3H domain and coiled-coil containing 1 like(R3hcc1l)	5.62	0.62	3.12E-03
ENSMUSG00000113198	Gm6988		7.70	0.62	6.46E-03
ENSMUSG00000044847	Lsm11	U7 snRNP-specific Sm-like protein LSM11(Lsm11)	4.21	0.62	2.57E-02
ENSMUSG00000019916	P4ha1	procollagen-proline, 2-oxoglutarate 4-dioxygenase (proline 4-hydroxylase), alpha 1 polypeptide(P4ha1)	9.12	0.62	1.27E-04
ENSMUSG00000020773	Trim47	tripartite motif-containing 47(Trim47)	8.21	0.62	5.27E-04
ENSMUSG00000072949	Acot1	acyl-CoA thioesterase 1(Acot1)	5.41	0.62	9.13E-03
ENSMUSG00000040760	Appl1	adaptor protein, phosphotyrosine interaction, PH domain and leucine zipper containing 1(Appl1)	6.66	0.61	2.83E-04
ENSMUSG00000041375	Ccdc9	coiled-coil domain containing 9(Ccdc9)	4.65	0.61	2.16E-02
ENSMUSG00000018974	Sart3	squamous cell carcinoma antigen recognized by T cells 3(Sart3)	6.37	0.61	1.44E-03
ENSMUSG00000003721	Insig2	insulin induced gene 2(Insig2)	6.14	0.61	3.83E-03
ENSMUSG00000020142	Slc1a4	solute carrier family 1 (glutamate/neutral amino acid transporter), member 4(Slc1a4)	7.21	0.61	3.65E-04
ENSMUSG00000097296	Gm26532		5.93	0.61	6.58E-04
ENSMUSG00000081715	Rps11-ps3		3.48	0.61	2.86E-02
ENSMUSG00000033228	Scaf11	SR-related CTD-associated factor 11(Scaf11)	6.88	0.61	2.76E-02
ENSMUSG00000086514	Gm11747		3.69	0.61	3.11E-02
ENSMUSG00000005705	Agrp	agouti related neuropeptide(Agrp)	4.91	0.61	1.80E-02
ENSMUSG00000062713	Sim2	single-minded family bHLH transcription factor 2(Sim2)	5.03	0.61	3.72E-03
ENSMUSG00000018405	Mrm1	mitochondrial rRNA methyltransferase 1(Mrm1)	4.19	0.61	9.97E-03
ENSMUSG00000006920	Ezh1		6.05	0.61	6.40E-04
ENSMUSG00000027489	Necab3	N-terminal EF-hand calcium binding protein 3(Necab3)	4.47	0.61	1.09E-02
ENSMUSG00000041135	Ripk2	receptor (TNFRSF)-interacting serine-threonine kinase 2(Ripk2)	4.58	0.61	2.06E-02
ENSMUSG00000112096	A430103D13Rik		3.62	0.61	3.83E-02
ENSMUSG00000026678	Rgs5	regulator of G-protein signaling 5(Rgs5)	4.84	0.61	4.13E-02
ENSMUSG00000014426	Map3k4	mitogen-activated protein kinase kinase kinase 4(Map3k4)	5.90	0.61	2.02E-03
ENSMUSG00000029131	Dnajb6	DnaJ heat shock protein family (Hsp40) member B6(Dnajb6)	6.14	0.61	1.39E-03
ENSMUSG00000060730	Gm10086		7.16	0.60	1.04E-02
ENSMUSG00000032239	Rp9	retinitis pigmentosa 9 (human)(Rp9)	7.60	0.60	6.05E-04
ENSMUSG00000039968	Rsbn1l	round spermatid basic protein 1-like(Rsbn1l)	4.99	0.60	3.72E-03
ENSMUSG00000012296	Tjap1	tight junction associated protein 1(Tjap1)	6.58	0.60	2.85E-04
ENSMUSG00000032745	Gpbp1	GC-rich promoter binding protein 1(Gpbp1)	7.00	0.60	1.78E-04
ENSMUSG00000024817	Uhrf2	ubiquitin-like, containing PHD and RING finger domains 2(Uhrf2)	6.96	0.60	2.87E-04
ENSMUSG00000064105	Cnnm2	cyclin M2(Cnnm2)	4.35	0.60	1.63E-02
ENSMUSG00000008859	Rala	v-ral simian leukemia viral oncogene A (ras related)(Rala)	8.10	0.60	1.32E-03
ENSMUSG00000019189	Rnf145	ring finger protein 145(Rnf145)	6.56	0.60	2.40E-03
ENSMUSG00000011837	Snapc2	small nuclear RNA activating complex, polypeptide 2(Snapc2)	4.61	0.60	3.26E-02
ENSMUSG00000027164	Traf6	TNF receptor-associated factor 6(Traf6)	4.41	0.60	1.51E-02
ENSMUSG00000038291	Snx25	sorting nexin 25(Snx25)	6.30	0.60	1.00E-03
ENSMUSG00000024052	Lpin2	lipin 2(Lpin2)	5.70	0.60	2.09E-03
ENSMUSG00000115099	AC114585.1		3.99	0.60	4.27E-02
ENSMUSG00000024486	Hbegf	heparin-binding EGF-like growth factor(Hbegf)	5.17	0.60	1.74E-02
ENSMUSG00000041815	Poldip3	polymerase (DNA-directed), delta interacting protein 3(Poldip3)	7.16	0.60	6.61E-04
ENSMUSG00000031644	Nek1	NIMA (never in mitosis gene a)-related expressed kinase 1(Nek1)	4.86	0.60	1.27E-02
ENSMUSG00000044496	2510039O18Rik	RIKEN cDNA 2510039O18 gene(2510039O18Rik)	6.30	0.59	3.54E-03
ENSMUSG00000034659	Tmem109	transmembrane protein 109(Tmem109)	7.29	0.59	9.38E-04
ENSMUSG00000032898	Fbxo21	F-box protein 21(Fbxo21)	5.20	0.59	8.20E-03
ENSMUSG00000025085	Ablim1	actin-binding LIM protein 1(Ablim1)	5.17	0.59	1.23E-02
ENSMUSG00000004952	Rasa4	RAS p21 protein activator 4(Rasa4)	5.36	0.59	3.40E-03
ENSMUSG00000037278	Tmem97	transmembrane protein 97(Tmem97)	5.68	0.59	1.05E-03
ENSMUSG00000031523	Dlc1	deleted in liver cancer 1(Dlc1)	9.08	0.59	1.76E-04
ENSMUSG00000029676	Pot1a	protection of telomeres 1A(Pot1a)	5.00	0.59	8.17E-03
ENSMUSG00000078676	Casc3	cancer susceptibility candidate 3(Casc3)	6.05	0.59	3.68E-03
ENSMUSG00000056211	R3hdm1	R3H domain containing 1(R3hdm1)	6.53	0.59	4.62E-04
ENSMUSG00000032925	Itgbl1	integrin, beta-like 1(Itgbl1)	3.53	0.59	4.96E-02
ENSMUSG00000020107	Anapc16	anaphase promoting complex subunit 16(Anapc16)	6.29	0.59	7.74E-04
ENSMUSG00000003031	Cdkn1b	cyclin-dependent kinase inhibitor 1B(Cdkn1b)	7.36	0.59	7.53E-04
ENSMUSG00000028434	Epb41l4b	erythrocyte membrane protein band 4.1 like 5(Epb41l5)	5.46	0.59	6.21E-03
ENSMUSG00000040297	Suco	SUN domain containing ossification factor(Suco)	6.16	0.59	1.14E-03
ENSMUSG00000070343	Gm10288		8.72	0.59	1.17E-03
ENSMUSG00000014601	Strip1	striatin interacting protein 1(Strip1)	5.64	0.59	1.23E-02
ENSMUSG00000026864	Hspa5	heat shock protein 5(Hspa5)	11.30	0.59	1.90E-04
ENSMUSG00000118365			4.33	0.59	2.40E-02
ENSMUSG00000028496	Mllt3	myeloid/lymphoid or mixed-lineage leukemia; translocated to, 3(Mllt3)	5.80	0.59	1.71E-03
ENSMUSG00000054675	Tmem119	transmembrane protein 119(Tmem119)	8.02	0.59	6.68E-04
ENSMUSG00000036989	Trim3	tripartite motif-containing 3(Trim3)	4.09	0.59	1.91E-02
ENSMUSG00000019883	Echdc1	enoyl Coenzyme A hydratase domain containing 1(Echdc1)	4.39	0.59	3.03E-02
ENSMUSG00000043909	Trp53bp1	transformation related protein 53 binding protein 1(Trp53bp1)	4.27	0.59	1.63E-02
ENSMUSG00000031781	Ciapin1	cytokine induced apoptosis inhibitor 1(Ciapin1)	5.87	0.59	1.27E-02
ENSMUSG00000023087	Noct	nocturnin(Noct)	3.46	0.59	4.40E-02
ENSMUSG00000028967	Errfi1	espin(Espn)	4.66	0.58	3.22E-02
ENSMUSG00000022895	Ets2	exocyst complex component 8(Exoc8)	6.52	0.58	1.79E-03
ENSMUSG00000028273	Pdlim5	PDZ and LIM domain 5(Pdlim5)	6.04	0.58	5.91E-03
ENSMUSG00000025161	Slc16a3	solute carrier family 16 (monocarboxylic acid transporters), member 3(Slc16a3)	8.69	0.58	1.06E-03
ENSMUSG00000025026	Add3	adducin 3 (gamma)(Add3)	5.75	0.58	1.29E-02
ENSMUSG00000031532	Saraf	store-operated calcium entry-associated regulatory factor(Saraf)	8.98	0.58	3.90E-04
ENSMUSG00000040990	Sh3kbp1	SH3-domain kinase binding protein 1(Sh3kbp1)	6.95	0.58	1.80E-03
