# Supplementary material for: Exploratory transcriptomic analysis of mouse articular cartilage in response to tissue inhibitor of metalloproteinase 3 identifies inflammation-associated gene expression changes
Source: Front Immunol. 2026 Mar 11;17:1794078. doi: 10.3389/fimmu.2026.1794078 (PMC13027204; doi:10.3389/fimmu.2026.1794078)
Supplement: Supplementary file 3 [file DataSheet2.csv]

GeneID	GeneSymbol	GeneName	Log2CPM	Log2FC	FDR
ENSMUSG00000031722	Hp	haptoglobin(Hp)	2.66	-3.98	8.32E-05
ENSMUSG00000030278	Cidec	cell death-inducing DFFA-like effector c(Cidec)	1.94	-3.69	3.08E-03
ENSMUSG00000027559	Car3	carbonic anhydrase 3(Car3)	3.88	-3.46	9.00E-05
ENSMUSG00000022878	Adipoq	adiponectin, C1Q and collagen domain containing(Adipoq)	2.64	-3.01	2.08E-03
ENSMUSG00000030546	Plin1	perilipin 1(Plin1)	2.48	-2.97	1.26E-03
ENSMUSG00000045362	Tnfrsf26	tumor necrosis factor receptor superfamily, member 26(Tnfrsf26)	1.36	-2.79	6.78E-03
ENSMUSG00000064246	Chil1	chitinase-like 1(Chil1)	7.91	-2.69	2.11E-05
ENSMUSG00000004371	Il11	interleukin 11(Il11)	4.84	-2.58	5.50E-05
ENSMUSG00000056071	S100a9	S100 calcium binding protein A9 (calgranulin B)(S100a9)	4.86	-2.56	2.23E-02
ENSMUSG00000033453	Adamts15	a disintegrin-like and metallopeptidase (reprolysin type) with thrombospondin type 1 motif, 15(Adamts15)	3.13	-2.54	4.63E-03
ENSMUSG00000035455	Fignl1	fidgetin-like 1(Fignl1)	1.70	-2.49	7.77E-03
ENSMUSG00000074483	Bglap	bone gamma carboxyglutamate protein(Bglap)	2.36	-2.47	1.50E-03
ENSMUSG00000026069	Il1rl1	interleukin 1 receptor-like 1(Il1rl1)	2.82	-2.46	7.54E-03
ENSMUSG00000006764	Tph2	tryptophan hydroxylase 2(Tph2)	0.85	-2.44	7.52E-03
ENSMUSG00000032484	Ngp	neutrophilic granule protein(Ngp)	2.92	-2.44	3.67E-02
ENSMUSG00000005410	Mcm5	minichromosome maintenance complex component 5(Mcm5)	2.93	-2.43	1.60E-04
ENSMUSG00000027849	Syt6	synaptotagmin VI(Syt6)	1.47	-2.29	9.16E-04
ENSMUSG00000041608	Entpd3	ectonucleoside triphosphate diphosphohydrolase 3(Entpd3)	2.98	-2.26	2.08E-04
ENSMUSG00000029322	Plac8	placenta-specific 8(Plac8)	1.73	-2.25	2.59E-03
ENSMUSG00000035373	Ccl7	chemokine (C-C motif) ligand 7(Ccl7)	2.55	-2.20	1.03E-03
ENSMUSG00000056054	S100a8	S100 calcium binding protein A8 (calgranulin A)(S100a8)	4.76	-2.19	3.46E-02
ENSMUSG00000061780	Cfd	complement factor D (adipsin)(Cfd)	3.49	-2.17	1.06E-02
ENSMUSG00000035095	Fam167a	family with sequence similarity 167, member A(Fam167a)	2.45	-2.17	5.94E-04
ENSMUSG00000040026	Saa3	serum amyloid A 3(Saa3)	2.88	-2.14	2.53E-04
ENSMUSG00000037548	H2-DMb2	histocompatibility 2, class II, locus Mb2(H2-DMb2)	2.35	-2.13	9.45E-04
ENSMUSG00000105324	Gm42705		1.63	-2.10	9.97E-03
ENSMUSG00000036856	Wnt4	wingless-type MMTV integration site family, member 4(Wnt4)	2.65	-2.06	2.24E-04
ENSMUSG00000051980	Casr	calcium-sensing receptor(Casr)	3.90	-2.05	1.99E-05
ENSMUSG00000022548	Apod	apolipoprotein D(Apod)	1.59	-2.05	3.13E-03
ENSMUSG00000020649	Rrm2	ribonucleotide reductase M2(Rrm2)	3.49	-2.01	3.94E-05
ENSMUSG00000041669	Prima1	protein kinase, AMP-activated, beta 2 non-catalytic subunit(Prkab2)	1.40	-1.98	2.77E-03
ENSMUSG00000032218	Ccnb2	cyclin B2(Ccnb2)	2.64	-1.98	2.11E-04
ENSMUSG00000020264	Slc36a2	solute carrier family 36 (proton/amino acid symporter), member 2(Slc36a2)	2.58	-1.94	4.09E-03
ENSMUSG00000022584	Ly6c2	lymphocyte antigen 6 complex, locus C2(Ly6c2)	1.78	-1.93	4.05E-02
ENSMUSG00000097736	9530059O14Rik		1.94	-1.93	7.65E-03
ENSMUSG00000025089	Gfra1	glial cell line derived neurotrophic factor family receptor alpha 1(Gfra1)	2.59	-1.91	2.36E-03
ENSMUSG00000011118	Panx3	pannexin 3(Panx3)	7.90	-1.88	8.45E-06
ENSMUSG00000062515	Fabp4	fatty acid binding protein 4, adipocyte(Fabp4)	5.98	-1.87	3.15E-03
ENSMUSG00000120992			4.91	-1.87	1.03E-05
ENSMUSG00000053310	Nrgn	neurogranin(Nrgn)	0.91	-1.85	9.04E-03
ENSMUSG00000074622	Mafb	v-maf musculoaponeurotic fibrosarcoma oncogene family, protein B (avian)(Mafb)	5.98	-1.85	4.00E-05
ENSMUSG00000006344	Ggt5	gamma-glutamyltransferase 5(Ggt5)	2.96	-1.83	1.56E-02
ENSMUSG00000037095	Lrg1	leucine-rich alpha-2-glycoprotein 1(Lrg1)	3.00	-1.83	2.13E-03
ENSMUSG00000044562	Rasip1	Ras interacting protein 1(Rasip1)	2.32	-1.81	2.71E-03
ENSMUSG00000011008	Mcoln2	mucolipin 2(Mcoln2)	3.36	-1.81	2.06E-04
ENSMUSG00000074486	Bglap2	bone gamma-carboxyglutamate protein 2(Bglap2)	1.71	-1.80	7.61E-03
ENSMUSG00000074476	Spc24	SPC24, NDC80 kinetochore complex component, homolog (S. cerevisiae)(Spc24)	2.69	-1.78	1.16E-03
ENSMUSG00000033952	Aspm	abnormal spindle microtubule assembly(Aspm)	1.72	-1.76	5.48E-03
ENSMUSG00000029838	Ptn	pleiotrophin(Ptn)	1.02	-1.76	1.81E-02
ENSMUSG00000021904	Sema3g	sema domain, immunoglobulin domain (Ig), short basic domain, secreted, (semaphorin) 3G(Sema3g)	1.70	-1.72	7.70E-03
ENSMUSG00000026605	Cenpf	centromere protein F(Cenpf)	3.05	-1.71	2.41E-03
ENSMUSG00000032625	Thsd7a	thrombospondin, type I, domain containing 7A(Thsd7a)	1.47	-1.71	4.06E-03
ENSMUSG00000097767	Miat	myocardial infarction associated transcript (non-protein coding)(Miat)	2.97	-1.70	5.42E-04
ENSMUSG00000041731	Pgm5	phosphoglucomutase 5(Pgm5)	2.13	-1.69	2.16E-03
ENSMUSG00000017716	Birc5	baculoviral IAP repeat-containing 5(Birc5)	3.66	-1.68	2.47E-04
ENSMUSG00000083076	Gm11408		1.32	-1.67	1.35E-02
ENSMUSG00000032783	Troap	trophinin associated protein(Troap)	2.35	-1.66	9.51E-03
ENSMUSG00000006398	Cdc20	cell division cycle 20(Cdc20)	2.45	-1.64	9.37E-04
ENSMUSG00000020527	Myo19	myosin XIX(Myo19)	1.37	-1.64	1.63E-02
ENSMUSG00000024056	Ndc80	NDC80 kinetochore complex component(Ndc80)	1.59	-1.64	4.56E-02
ENSMUSG00000027656	Wisp2		3.58	-1.63	1.37E-03
ENSMUSG00000020583	Matn3	matrilin 3(Matn3)	7.33	-1.62	5.98E-06
ENSMUSG00000000167	Pih1d2	PIH1 domain containing 2(Pih1d2)	2.01	-1.61	3.13E-03
ENSMUSG00000000782	Tcf7	transcription factor 7, T cell specific(Tcf7)	3.06	-1.61	1.91E-04
ENSMUSG00000028873	Cdca8	cell division cycle associated 8(Cdca8)	3.49	-1.61	3.08E-04
ENSMUSG00000074807	Gm10762		1.39	-1.60	5.94E-03
ENSMUSG00000026494	Kif26b	kinesin family member 26B(Kif26b)	4.42	-1.58	2.67E-04
ENSMUSG00000023064	Sncg	synuclein, gamma(Sncg)	1.95	-1.58	1.24E-02
ENSMUSG00000025001	Hells	helicase, lymphoid specific(Hells)	2.53	-1.57	2.65E-03
ENSMUSG00000045287	Rtn4rl1	reticulon 4 receptor-like 1(Rtn4rl1)	2.36	-1.56	1.08E-02
ENSMUSG00000027379	Bub1	BUB1, mitotic checkpoint serine/threonine kinase(Bub1)	1.31	-1.56	3.52E-02
ENSMUSG00000066829	Zfp810	zinc finger protein 810(Zfp810)	1.12	-1.55	1.97E-02
ENSMUSG00000028820	Sfpq	splicing factor proline/glutamine rich (polypyrimidine tract binding protein associated)(Sfpq)	5.55	-1.55	1.19E-05
ENSMUSG00000031825	Crispld2	cysteine-rich secretory protein LCCL domain containing 2(Crispld2)	6.41	-1.54	3.79E-05
ENSMUSG00000027460	Angpt4	angiopoietin 4(Angpt4)	2.42	-1.53	1.19E-02
ENSMUSG00000097622	A330033J07Rik		1.21	-1.50	2.30E-02
ENSMUSG00000024600	Slc27a6	solute carrier family 27 (fatty acid transporter), member 6(Slc27a6)	1.34	-1.50	4.42E-02
ENSMUSG00000044647	Csrnp3	cysteine-serine-rich nuclear protein 3(Csrnp3)	2.95	-1.50	6.41E-03
ENSMUSG00000033191	Tie1	tyrosine kinase with immunoglobulin-like and EGF-like domains 1(Tie1)	1.15	-1.50	1.36E-02
ENSMUSG00000112117	RF01962		1.15	-1.49	1.99E-02
ENSMUSG00000040164	Kcns1	K+ voltage-gated channel, subfamily S, 1(Kcns1)	2.64	-1.49	5.32E-03
ENSMUSG00000058806	Col13a1	collagen, type XIII, alpha 1(Col13a1)	3.27	-1.49	1.62E-03
ENSMUSG00000001403	Ube2c	ubiquitin-conjugating enzyme E2C(Ube2c)	4.09	-1.47	7.65E-05
ENSMUSG00000061535	C1qtnf7	C1q and tumor necrosis factor related protein 7(C1qtnf7)	1.13	-1.47	1.90E-02
ENSMUSG00000025747	Tyms	thymidylate synthase(Tyms)	3.62	-1.47	2.22E-04
ENSMUSG00000041431	Ccnb1	cyclin B1(Ccnb1)	2.33	-1.47	1.19E-02
ENSMUSG00000037025	Foxa2	forkhead box A2(Foxa2)	4.54	-1.47	2.78E-05
ENSMUSG00000044026	Slc35g1	solute carrier family 35, member G1(Slc35g1)	3.40	-1.47	3.10E-03
ENSMUSG00000021892	Sh3bp5	SH3-domain binding protein 5 (BTK-associated)(Sh3bp5)	3.72	-1.46	1.39E-04
ENSMUSG00000023505	Cdca3	cell division cycle associated 3(Cdca3)	3.07	-1.46	2.90E-04
ENSMUSG00000024663	Rab3il1	RAB3A interacting protein (rabin3)-like 1(Rab3il1)	2.34	-1.46	1.28E-02
ENSMUSG00000045328	Cenpe	centromere protein E(Cenpe)	3.02	-1.45	2.82E-03
ENSMUSG00000079671	2610203C22Rik		1.18	-1.45	1.23E-02
ENSMUSG00000037649	H2-DMa	histocompatibility 2, class II, locus DMa(H2-DMa)	4.98	-1.44	2.06E-04
ENSMUSG00000068101	Cenpm	centromere protein M(Cenpm)	2.97	-1.44	1.50E-03
ENSMUSG00000030562	Nox4	NADPH oxidase 4(Nox4)	2.35	-1.42	8.25E-03
ENSMUSG00000120761			1.64	-1.42	4.25E-02
ENSMUSG00000105579	Gm43251		1.76	-1.42	1.09E-02
ENSMUSG00000079022	Col22a1	collagen, type XXII, alpha 1(Col22a1)	4.35	-1.42	1.71E-04
ENSMUSG00000027699	Ect2	ect2 oncogene(Ect2)	2.45	-1.42	8.88E-03
ENSMUSG00000026640	Plxna2	plexin A2(Plxna2)	3.01	-1.42	1.04E-03
ENSMUSG00000020914	Top2a	topoisomerase (DNA) II alpha(Top2a)	4.63	-1.42	1.29E-04
ENSMUSG00000028780	Sema3c	sema domain, immunoglobulin domain (Ig), short basic domain, secreted, (semaphorin) 3C(Sema3c)	5.13	-1.41	5.08E-05
ENSMUSG00000030823	9130019O22Rik	RIKEN cDNA 9130019O22 gene(9130019O22Rik)	1.54	-1.41	2.08E-02
ENSMUSG00000074505	Fat3	FAT atypical cadherin 3(Fat3)	4.39	-1.41	1.81E-04
ENSMUSG00000018507	Trpv2	transient receptor potential cation channel, subfamily V, member 2(Trpv2)	2.07	-1.40	2.95E-02
ENSMUSG00000038173	Enpp6	ectonucleotide pyrophosphatase/phosphodiesterase 6(Enpp6)	1.15	-1.40	3.15E-02
ENSMUSG00000025489	Ifitm5	interferon induced transmembrane protein 5(Ifitm5)	3.65	-1.40	1.29E-02
ENSMUSG00000036412	Arsi	arylsulfatase i(Arsi)	2.78	-1.40	6.26E-03
ENSMUSG00000032254	Kif23	kinesin family member 23(Kif23)	2.81	-1.40	1.16E-03
ENSMUSG00000026822	Lcn2	lipocalin 2(Lcn2)	5.00	-1.40	4.87E-03
ENSMUSG00000021091	Serpina3n	serine (or cysteine) peptidase inhibitor, clade A, member 3N(Serpina3n)	7.46	-1.39	3.69E-05
ENSMUSG00000074604	Mgst2	microsomal glutathione S-transferase 2(Mgst2)	2.03	-1.39	2.60E-02
ENSMUSG00000024578	Il17b	interleukin 17B(Il17b)	4.72	-1.38	2.06E-04
ENSMUSG00000086283	2810433D01Rik		1.31	-1.38	3.60E-02
ENSMUSG00000027496	Aurka	aurora kinase A(Aurka)	2.64	-1.38	2.59E-03
ENSMUSG00000120353			1.86	-1.38	1.46E-02
ENSMUSG00000074785	Plxnc1	plexin C1(Plxnc1)	1.55	-1.38	3.61E-02
ENSMUSG00000052914	Cyp2j6	cytochrome P450, family 2, subfamily j, polypeptide 6(Cyp2j6)	3.02	-1.38	3.04E-03
ENSMUSG00000015354	Pcolce2	procollagen C-endopeptidase enhancer 2(Pcolce2)	9.18	-1.37	5.21E-06
ENSMUSG00000021567	Nkd2	naked cuticle 2(Nkd2)	1.77	-1.37	1.50E-02
ENSMUSG00000033768	Nrxn2	neurexin II(Nrxn2)	2.66	-1.36	2.38E-02
ENSMUSG00000042429	Adora1	adenosine A1 receptor(Adora1)	2.84	-1.36	1.35E-03
ENSMUSG00000079547	H2-DMb1	histocompatibility 2, class II, locus Mb1(H2-DMb1)	5.86	-1.36	4.64E-04
ENSMUSG00000032369	Plscr1	phospholipid scramblase 1(Plscr1)	1.18	-1.36	3.02E-02
ENSMUSG00000003283	Hck	hemopoietic cell kinase(Hck)	3.26	-1.36	7.39E-03
ENSMUSG00000056612	Ppp1r14b	protein phosphatase 1, regulatory inhibitor subunit 14B(Ppp1r14b)	3.92	-1.35	4.63E-03
ENSMUSG00000029919	Hpgds	hematopoietic prostaglandin D synthase(Hpgds)	2.21	-1.35	4.25E-02
ENSMUSG00000019942	Cdk1	cyclin-dependent kinase 1(Cdk1)	4.38	-1.35	1.40E-04
ENSMUSG00000022033	Pbk	PDZ binding kinase(Pbk)	3.08	-1.35	5.34E-03
ENSMUSG00000027750	Postn	periostin, osteoblast specific factor(Postn)	4.20	-1.35	3.52E-04
ENSMUSG00000040274	Cdk6	cyclin-dependent kinase 6(Cdk6)	6.88	-1.34	3.94E-05
ENSMUSG00000024660	Incenp	inner centromere protein(Incenp)	3.24	-1.34	2.24E-03
ENSMUSG00000025265	Fgd1	FYVE, RhoGEF and PH domain containing 1(Fgd1)	1.70	-1.32	3.73E-02
ENSMUSG00000033377	Palmd	palmdelphin(Palmd)	1.69	-1.32	3.50E-02
ENSMUSG00000039252	Lgi2	leucine-rich repeat LGI family, member 2(Lgi2)	2.15	-1.32	2.50E-02
ENSMUSG00000047419	Cmya5	cardiomyopathy associated 5(Cmya5)	3.58	-1.32	3.76E-04
ENSMUSG00000007872	Id3	inhibitor of DNA binding 3(Id3)	6.89	-1.32	3.74E-06
ENSMUSG00000037725	Ckap2	cytoskeleton associated protein 2(Ckap2)	2.38	-1.31	2.51E-02
ENSMUSG00000053398	Phgdh	3-phosphoglycerate dehydrogenase(Phgdh)	3.51	-1.31	2.36E-03
ENSMUSG00000042501	Cpa6	carboxypeptidase A6(Cpa6)	5.01	-1.31	9.00E-05
ENSMUSG00000030606	Hapln3	hyaluronan and proteoglycan link protein 3(Hapln3)	1.77	-1.31	2.74E-02
ENSMUSG00000021692	Dimt1	DIM1 dimethyladenosine transferase 1-like (S. cerevisiae)(Dimt1)	1.47	-1.31	2.00E-02
ENSMUSG00000101223	4930568A12Rik		1.91	-1.31	1.64E-02
ENSMUSG00000020089	Ppa1	pyrophosphatase (inorganic) 1(Ppa1)	6.43	-1.30	1.59E-05
ENSMUSG00000027253	Lrp4	low density lipoprotein receptor-related protein 4(Lrp4)	4.37	-1.30	3.75E-04
ENSMUSG00000030867	Plk1	polo like kinase 1(Plk1)	3.57	-1.30	4.52E-04
ENSMUSG00000007646	Rad51c	RAD51 paralog C(Rad51c)	2.84	-1.30	2.96E-03
ENSMUSG00000028832	Stmn1	stathmin 1(Stmn1)	3.70	-1.30	6.25E-03
ENSMUSG00000064030	Pym1	PYM homolog 1, exon junction complex associated factor(Pym1)	1.83	-1.30	3.29E-02
ENSMUSG00000058914	C1qtnf3	C1q and tumor necrosis factor related protein 3(C1qtnf3)	7.60	-1.29	5.48E-05
ENSMUSG00000039886	Tmem120a	transmembrane protein 120A(Tmem120a)	3.51	-1.29	1.40E-02
ENSMUSG00000037474	Dtl	denticleless E3 ubiquitin protein ligase(Dtl)	2.46	-1.29	4.53E-03
ENSMUSG00000032946	Rasgrp2	RAS, guanyl releasing protein 2(Rasgrp2)	1.86	-1.28	1.52E-02
ENSMUSG00000059921	Unc5c	unc-5 netrin receptor C(Unc5c)	6.74	-1.28	3.89E-06
ENSMUSG00000023940	Sgo1	shugoshin 1(Sgo1)	1.35	-1.28	2.36E-02
ENSMUSG00000118642			4.15	-1.28	1.96E-02
ENSMUSG00000026668	Ucma	upper zone of growth plate and cartilage matrix associated(Ucma)	5.56	-1.27	1.75E-05
ENSMUSG00000049313	Sorl1	sortilin-related receptor, LDLR class A repeats-containing(Sorl1)	4.83	-1.27	1.75E-05
ENSMUSG00000038331	Satb2	special AT-rich sequence binding protein 2(Satb2)	5.21	-1.27	5.32E-05
ENSMUSG00000052353	Cemip	cell migration inducing protein, hyaluronan binding(Cemip)	5.67	-1.27	4.41E-06
ENSMUSG00000022718	Dgcr8	DGCR8, microprocessor complex subunit(Dgcr8)	2.73	-1.27	6.22E-03
ENSMUSG00000030074	Gxylt2	glucoside xylosyltransferase 2(Gxylt2)	5.94	-1.26	2.67E-05
ENSMUSG00000067925	Rtl8a	retrotransposon Gag like 8A(Rtl8a)	1.94	-1.26	3.98E-02
ENSMUSG00000025150	Cbr2	carbonyl reductase 2(Cbr2)	5.01	-1.26	9.67E-05
ENSMUSG00000029675	Eln	elastin(Eln)	2.07	-1.26	1.02E-02
ENSMUSG00000015944	Gatsl2		4.10	-1.26	2.13E-04
ENSMUSG00000050103	Agmo	alkylglycerol monooxygenase(Agmo)	3.29	-1.26	7.59E-03
ENSMUSG00000042607	Asb4	ankyrin repeat and SOCS box-containing 4(Asb4)	2.45	-1.25	1.90E-02
ENSMUSG00000051855	Mest	mesoderm specific transcript(Mest)	3.22	-1.25	2.68E-03
ENSMUSG00000038323	1700066M21Rik	RIKEN cDNA 1700066M21 gene(1700066M21Rik)	2.52	-1.25	8.19E-03
ENSMUSG00000026389	Steap3	STEAP family member 3(Steap3)	5.16	-1.25	4.90E-04
ENSMUSG00000027985	Lef1	lymphoid enhancer binding factor 1(Lef1)	5.24	-1.24	6.86E-05
ENSMUSG00000027314	Dll4	delta like canonical Notch ligand 4(Dll4)	2.06	-1.24	3.48E-02
ENSMUSG00000031004	Mki67	antigen identified by monoclonal antibody Ki 67(Mki67)	2.80	-1.24	5.33E-03
ENSMUSG00000063130	Calml3	calmodulin-like 3(Calml3)	4.25	-1.24	9.03E-05
ENSMUSG00000052105	Mtcl1	microtubule crosslinking factor 1(Mtcl1)	2.25	-1.23	9.72E-03
ENSMUSG00000121225			2.43	-1.23	1.12E-02
ENSMUSG00000041491	Cep78	centrosomal protein 78(Cep78)	2.27	-1.23	2.67E-02
ENSMUSG00000005233	Spc25	SPC25, NDC80 kinetochore complex component, homolog (S. cerevisiae)(Spc25)	3.23	-1.23	2.17E-03
ENSMUSG00000002068	Ccne1	cyclin E1(Ccne1)	1.82	-1.22	2.57E-02
ENSMUSG00000045775	Slc16a5	solute carrier family 16 (monocarboxylic acid transporters), member 5(Slc16a5)	1.89	-1.22	4.23E-02
ENSMUSG00000003948	Mmd	monocyte to macrophage differentiation-associated(Mmd)	3.16	-1.22	2.05E-02
ENSMUSG00000036223	Ska1	spindle and kinetochore associated complex subunit 1(Ska1)	2.08	-1.22	9.95E-03
ENSMUSG00000097806	Gm6556		1.37	-1.21	2.69E-02
ENSMUSG00000025511	Tspan4	tetraspanin 4(Tspan4)	2.48	-1.21	9.53E-03
ENSMUSG00000032076	Cadm1	cell adhesion molecule 1(Cadm1)	5.82	-1.20	4.52E-06
ENSMUSG00000020182	Ddc	dopa decarboxylase(Ddc)	2.75	-1.20	2.20E-02
ENSMUSG00000028116	Myoz2	myozenin 2(Myoz2)	2.07	-1.20	4.79E-02
ENSMUSG00000028121	Bcar3	breast cancer anti-estrogen resistance 3(Bcar3)	3.84	-1.19	5.67E-04
ENSMUSG00000028312	Smc2	structural maintenance of chromosomes 2(Smc2)	3.13	-1.19	1.59E-02
ENSMUSG00000047793	Sned1	sushi, nidogen and EGF-like domains 1(Sned1)	5.50	-1.19	7.03E-05
ENSMUSG00000033910	Gucy1a1	guanylate cyclase 1, soluble, alpha 1(Gucy1a1)	2.37	-1.19	1.18E-02
ENSMUSG00000028524	Sgip1	SH3-domain GRB2-like (endophilin) interacting protein 1(Sgip1)	2.79	-1.18	1.60E-02
ENSMUSG00000020330	Hmmr	hyaluronan mediated motility receptor (RHAMM)(Hmmr)	2.54	-1.18	2.24E-02
ENSMUSG00000029108	Pcdh7	protocadherin 7(Pcdh7)	2.79	-1.18	2.58E-02
ENSMUSG00000026315	Serpinb8	serine (or cysteine) peptidase inhibitor, clade B, member 8(Serpinb8)	2.06	-1.18	4.34E-02
ENSMUSG00000019966	Kitl	kit ligand(Kitl)	3.07	-1.18	1.29E-02
ENSMUSG00000024066	Xdh	xanthine dehydrogenase(Xdh)	2.91	-1.17	9.97E-03
ENSMUSG00000060962	Dmkn	dermokine(Dmkn)	1.43	-1.17	3.18E-02
ENSMUSG00000079017	Ifi27l2a	interferon, alpha-inducible protein 27 like 2A(Ifi27l2a)	2.65	-1.17	1.23E-02
ENSMUSG00000026072	Il1r1	interleukin 1 receptor, type I(Il1r1)	4.05	-1.17	3.09E-04
ENSMUSG00000061353	Cxcl12	chemokine (C-X-C motif) ligand 12(Cxcl12)	6.18	-1.17	4.76E-05
ENSMUSG00000090208	Gm15851		2.31	-1.17	1.39E-02
ENSMUSG00000027715	Ccna2	cyclin A2(Ccna2)	1.59	-1.17	4.45E-02
ENSMUSG00000024579	Pcyox1l	prenylcysteine oxidase 1 like(Pcyox1l)	2.90	-1.17	8.38E-03
ENSMUSG00000029335	Bmp3	bone morphogenetic protein 3(Bmp3)	4.98	-1.16	5.19E-04
ENSMUSG00000045751	Mms22l	MMS22-like, DNA repair protein(Mms22l)	2.43	-1.16	1.69E-02
ENSMUSG00000037020	Wdr62	WD repeat domain 62(Wdr62)	1.75	-1.16	2.67E-02
ENSMUSG00000025792	Slc25a10	solute carrier family 25 (mitochondrial carrier, dicarboxylate transporter), member 10(Slc25a10)	3.16	-1.16	1.83E-03
ENSMUSG00000005124	Wisp1		6.28	-1.16	3.13E-05
ENSMUSG00000061024	Rrs1	ribosome biogenesis regulator 1(Rrs1)	4.06	-1.16	2.21E-04
ENSMUSG00000069763	Tmem100	transmembrane protein 100(Tmem100)	3.93	-1.16	5.61E-03
ENSMUSG00000022309	Angpt1	angiopoietin 1(Angpt1)	4.32	-1.16	6.31E-04
ENSMUSG00000038422	Hdhd3	haloacid dehalogenase-like hydrolase domain containing 3(Hdhd3)	1.85	-1.16	2.55E-02
ENSMUSG00000029618	Ocm	oncomodulin(Ocm)	1.38	-1.16	4.63E-02
ENSMUSG00000031453	Rasa3	RAS p21 protein activator 3(Rasa3)	4.85	-1.16	5.53E-05
ENSMUSG00000074030	Exoc8	enhancer of zeste 1 polycomb repressive complex 2 subunit(Ezh1)	3.20	-1.16	9.52E-04
ENSMUSG00000019864	Rtn4ip1	reticulon 4 interacting protein 1(Rtn4ip1)	2.13	-1.16	2.66E-02
ENSMUSG00000017754	Pltp	phospholipid transfer protein(Pltp)	1.59	-1.15	2.28E-02
ENSMUSG00000032017	Grik4	glutamate receptor, ionotropic, kainate 4(Grik4)	2.88	-1.15	7.57E-03
ENSMUSG00000109089	4833411C07Rik		2.66	-1.15	7.45E-03
ENSMUSG00000041445	Mmrn2	multimerin 2(Mmrn2)	2.72	-1.15	8.78E-03
ENSMUSG00000026321	Tnfrsf11a	tumor necrosis factor receptor superfamily, member 11a, NFKB activator(Tnfrsf11a)	1.70	-1.15	2.51E-02
ENSMUSG00000035711	Dok3	docking protein 3(Dok3)	1.87	-1.15	3.98E-02
ENSMUSG00000071847	Apcdd1	adenomatosis polyposis coli down-regulated 1(Apcdd1)	2.11	-1.15	2.97E-02
ENSMUSG00000028637	Ccdc30	coiled-coil domain containing 30(Ccdc30)	2.16	-1.15	4.15E-02
ENSMUSG00000039994	Timeless	timeless circadian clock 1(Timeless)	1.96	-1.14	3.19E-02
ENSMUSG00000022673	Mcm4	minichromosome maintenance complex component 4(Mcm4)	3.77	-1.14	1.42E-02
ENSMUSG00000058290	Espl1	ethanolamine kinase 2(Etnk2)	2.39	-1.14	1.16E-02
ENSMUSG00000050244	Heatr1	HEAT repeat containing 1(Heatr1)	3.78	-1.14	8.33E-04
ENSMUSG00000037621	Atoh8	atonal bHLH transcription factor 8(Atoh8)	3.43	-1.13	2.93E-03
ENSMUSG00000021708	Rasgrf2	RAS protein-specific guanine nucleotide-releasing factor 2(Rasgrf2)	4.25	-1.13	3.65E-04
ENSMUSG00000039529	Atp8b1	ATPase, class I, type 8B, member 1(Atp8b1)	2.15	-1.13	3.97E-02
ENSMUSG00000070498	Tmem132b	transmembrane protein 132B(Tmem132b)	2.91	-1.13	6.39E-03
ENSMUSG00000027820	Mme	membrane metallo endopeptidase(Mme)	4.92	-1.12	1.00E-04
ENSMUSG00000036887	C1qa	complement component 1, q subcomponent, alpha polypeptide(C1qa)	4.60	-1.12	1.44E-02
ENSMUSG00000043924	Ncmap	noncompact myelin associated protein(Ncmap)	7.12	-1.12	8.77E-06
ENSMUSG00000032041	Tirap	toll-interleukin 1 receptor (TIR) domain-containing adaptor protein(Tirap)	3.21	-1.12	2.63E-03
ENSMUSG00000114046	AC124712.1		2.41	-1.12	8.13E-03
ENSMUSG00000064090	Vrk2	vaccinia related kinase 2(Vrk2)	2.28	-1.11	1.26E-02
ENSMUSG00000051335	Gfod1	glucose-fructose oxidoreductase domain containing 1(Gfod1)	3.63	-1.11	1.22E-03
ENSMUSG00000005958	Ephb3	epoxide hydrolase 1, microsomal(Ephx1)	4.17	-1.11	1.90E-03
ENSMUSG00000074671	Tspyl3	TSPY-like 3(Tspyl3)	2.86	-1.11	3.35E-03
ENSMUSG00000062944	9130023H24Rik	RIKEN cDNA 9130023H24 gene(9130023H24Rik)	2.53	-1.11	2.60E-02
ENSMUSG00000039270	Megf9	multiple EGF-like-domains 9(Megf9)	3.52	-1.11	1.34E-02
ENSMUSG00000073705	Cenps	centromere protein S(Cenps)	2.20	-1.11	1.85E-02
ENSMUSG00000073530	Pappa2	pappalysin 2(Pappa2)	2.23	-1.11	3.10E-02
ENSMUSG00000049932	H2afx		3.71	-1.11	5.19E-03
ENSMUSG00000019880	Rspo3	R-spondin 3(Rspo3)	3.30	-1.10	1.27E-02
ENSMUSG00000020289	Nprl3	nitrogen permease regulator-like 3(Nprl3)	2.34	-1.10	1.23E-02
ENSMUSG00000038738	Shank1	SH3 and multiple ankyrin repeat domains 1(Shank1)	2.02	-1.10	3.85E-02
ENSMUSG00000020102	Slc16a7	solute carrier family 16 (monocarboxylic acid transporters), member 7(Slc16a7)	1.59	-1.10	3.98E-02
ENSMUSG00000038375	Trp53inp2	transformation related protein 53 inducible nuclear protein 2(Trp53inp2)	4.87	-1.10	3.57E-04
ENSMUSG00000019139	Isyna1	myo-inositol 1-phosphate synthase A1(Isyna1)	4.59	-1.10	9.38E-04
ENSMUSG00000042857	Gm9776		1.81	-1.10	4.18E-02
ENSMUSG00000040722	Scamp5	secretory carrier membrane protein 5(Scamp5)	3.66	-1.10	6.95E-03
ENSMUSG00000028525	Pde4b	phosphodiesterase 4B, cAMP specific(Pde4b)	5.18	-1.09	1.14E-04
ENSMUSG00000041859	Mcm3	minichromosome maintenance complex component 3(Mcm3)	4.64	-1.09	8.23E-05
ENSMUSG00000046994	Mars2	methionine-tRNA synthetase 2 (mitochondrial)(Mars2)	1.59	-1.09	4.15E-02
ENSMUSG00000031934	Panx1	pannexin 1(Panx1)	1.81	-1.09	4.36E-02
ENSMUSG00000023206	Il15ra	interleukin 15 receptor, alpha chain(Il15ra)	2.53	-1.09	2.45E-02
ENSMUSG00000034687	Fras1	Fraser extracellular matrix complex subunit 1(Fras1)	2.45	-1.09	2.48E-02
ENSMUSG00000036825	Ssx2ip	synovial sarcoma, X 2 interacting protein(Ssx2ip)	3.74	-1.09	1.08E-03
ENSMUSG00000001228	Uhrf1	ubiquitin-like, containing PHD and RING finger domains, 1(Uhrf1)	2.85	-1.08	2.00E-02
ENSMUSG00000034320	Slc26a2	solute carrier family 26 (sulfate transporter), member 2(Slc26a2)	7.84	-1.08	2.11E-05
ENSMUSG00000102657	Gm37899		1.99	-1.08	3.56E-02
ENSMUSG00000025059	Gk	glycerol kinase(Gk)	2.63	-1.08	2.19E-02
ENSMUSG00000000957	Mmp14	matrix metallopeptidase 14 (membrane-inserted)(Mmp14)	7.64	-1.08	7.80E-05
ENSMUSG00000025969	Nrp2	neuropilin 2(Nrp2)	6.83	-1.08	3.17E-05
ENSMUSG00000069208	Zfp825	zinc finger protein 825(Zfp825)	1.66	-1.07	4.79E-02
ENSMUSG00000059479	B3gnt8	UDP-GlcNAc:betaGal beta-1,3-N-acetylglucosaminyltransferase 8(B3gnt8)	2.12	-1.07	3.29E-02
ENSMUSG00000024590	Lmnb1	lamin B1(Lmnb1)	4.72	-1.06	1.57E-04
ENSMUSG00000109973	Gm45397		5.06	-1.06	1.15E-04
ENSMUSG00000022947	Cbr3	carbonyl reductase 3(Cbr3)	2.79	-1.06	4.81E-03
ENSMUSG00000022040	Ephx2	epilepsy, progressive myoclonic epilepsy, type 2 gene alpha(Epm2a)	3.85	-1.06	7.69E-03
ENSMUSG00000036777	Anln	anillin, actin binding protein(Anln)	3.53	-1.06	4.42E-02
ENSMUSG00000007080	Pole	polymerase (DNA directed), epsilon(Pole)	2.50	-1.06	2.00E-02
ENSMUSG00000041889	Shisa4	shisa family member 4(Shisa4)	6.60	-1.06	1.66E-04
ENSMUSG00000093394	Gm20621		2.03	-1.05	3.08E-02
ENSMUSG00000054199	Gon4l	gon-4-like (C.elegans)(Gon4l)	3.26	-1.05	9.26E-03
ENSMUSG00000060284	Sp7	Sp7 transcription factor 7(Sp7)	5.98	-1.05	9.82E-04
ENSMUSG00000026442	Nfasc	neurofascin(Nfasc)	5.47	-1.05	9.99E-04
ENSMUSG00000022306	Zfpm2	zinc finger protein, multitype 2(Zfpm2)	6.04	-1.05	6.92E-05
ENSMUSG00000038028	Tigar	Trp53 induced glycolysis regulatory phosphatase(Tigar)	2.63	-1.05	1.96E-02
ENSMUSG00000029674	Limk1	LIM-domain containing, protein kinase(Limk1)	2.82	-1.05	2.34E-02
ENSMUSG00000004665	Cnn2	calponin 2(Cnn2)	5.51	-1.05	2.03E-02
ENSMUSG00000041220	Elovl6	ELOVL family member 6, elongation of long chain fatty acids (yeast)(Elovl6)	4.95	-1.04	1.47E-03
ENSMUSG00000025875	Tspan17	tetraspanin 17(Tspan17)	4.29	-1.04	3.96E-03
ENSMUSG00000006057	Atp5g1	ATP synthase, H+ transporting, mitochondrial F0 complex, subunit C1 (subunit 9)(Atp5g1)	5.52	-1.04	1.59E-03
ENSMUSG00000031639	Tlr3	toll-like receptor 3(Tlr3)	2.39	-1.04	1.08E-02
ENSMUSG00000073542	Cep76	centrosomal protein 76(Cep76)	2.92	-1.04	3.19E-02
ENSMUSG00000022665	Ccdc80	coiled-coil domain containing 80(Ccdc80)	9.83	-1.03	1.23E-05
ENSMUSG00000031849	Comp	cartilage oligomeric matrix protein(Comp)	8.84	-1.03	8.55E-06
ENSMUSG00000059173	Pde1a	phosphodiesterase 1A, calmodulin-dependent(Pde1a)	2.77	-1.03	3.10E-02
ENSMUSG00000023988	Bysl	bystin-like(Bysl)	3.84	-1.03	8.70E-04
ENSMUSG00000002320	Tm9sf1	transmembrane 9 superfamily member 1(Tm9sf1)	2.97	-1.03	3.97E-03
ENSMUSG00000027377	Mall	mal, T cell differentiation protein-like(Mall)	5.17	-1.03	6.35E-04
ENSMUSG00000002831	Plin4	perilipin 4(Plin4)	3.74	-1.03	4.77E-03
ENSMUSG00000075010	AW112010	expressed sequence AW112010(AW112010)	2.77	-1.02	4.84E-02
ENSMUSG00000026579	F5	coagulation factor V(F5)	6.31	-1.02	3.94E-05
ENSMUSG00000020805	Slc13a5	solute carrier family 13 (sodium-dependent citrate transporter), member 5(Slc13a5)	6.26	-1.02	2.76E-03
ENSMUSG00000050931	Sgms2	sphingomyelin synthase 2(Sgms2)	8.22	-1.02	1.32E-05
ENSMUSG00000025888	Casp1	caspase 1(Casp1)	2.07	-1.02	4.37E-02
ENSMUSG00000024007	Ppil1	peptidylprolyl isomerase (cyclophilin)-like 1(Ppil1)	3.52	-1.02	6.99E-03
ENSMUSG00000027889	Ampd2	adenosine monophosphate deaminase 2(Ampd2)	5.03	-1.01	6.76E-04
ENSMUSG00000020620	Abca8b	ATP-binding cassette, sub-family A (ABC1), member 8b(Abca8b)	3.00	-1.01	1.35E-02
ENSMUSG00000026235	Epha4	Eph receptor B2(Ephb2)	4.04	-1.01	9.69E-04
ENSMUSG00000039519	Cyp7b1	cytochrome P450, family 7, subfamily b, polypeptide 1(Cyp7b1)	2.72	-1.01	1.08E-02
ENSMUSG00000029093	Sorcs2	sortilin-related VPS10 domain containing receptor 2(Sorcs2)	3.13	-1.01	3.28E-03
ENSMUSG00000027951	Adar	adenosine deaminase, RNA-specific(Adar)	2.44	-1.00	4.68E-02
ENSMUSG00000012443	Kif11	kinesin family member 11(Kif11)	2.25	-1.00	2.73E-02
ENSMUSG00000054304	D130007C19Rik	RIKEN cDNA D130007C19 gene(D130007C19Rik)	3.08	-1.00	1.16E-02
ENSMUSG00000069792	Wfdc17	WAP four-disulfide core domain 17(Wfdc17)	4.45	-1.00	2.19E-02
ENSMUSG00000022519	Srl	sarcalumenin(Srl)	2.71	-1.00	2.67E-02
ENSMUSG00000036639	Nudt1	nudix (nucleoside diphosphate linked moiety X)-type motif 1(Nudt1)	3.69	-1.00	7.70E-03
ENSMUSG00000067818	Myl9	myosin, light polypeptide 9, regulatory(Myl9)	3.77	-0.99	1.72E-02
ENSMUSG00000063765	Chadl	chondroadherin-like(Chadl)	5.29	-0.99	3.14E-04
ENSMUSG00000052921	Arhgef15	Rho guanine nucleotide exchange factor (GEF) 15(Arhgef15)	1.84	-0.99	4.30E-02
ENSMUSG00000032006	Pdgfd	platelet-derived growth factor, D polypeptide(Pdgfd)	3.22	-0.99	6.33E-03
ENSMUSG00000027635	Dsn1	DSN1 homolog, MIS12 kinetochore complex component(Dsn1)	2.20	-0.99	2.57E-02
ENSMUSG00000036768	Kif15	kinesin family member 15(Kif15)	2.67	-0.99	6.93E-03
ENSMUSG00000040699	Limd2	LIM domain containing 2(Limd2)	5.52	-0.99	5.32E-05
ENSMUSG00000039789	Zfp597	zinc finger protein 597(Zfp597)	2.87	-0.99	2.03E-02
ENSMUSG00000031129	Slc9a9	solute carrier family 9 (sodium/hydrogen exchanger), member 9(Slc9a9)	4.56	-0.99	6.98E-04
ENSMUSG00000029088	Kcnip4	Kv channel interacting protein 4(Kcnip4)	4.71	-0.99	1.52E-02
ENSMUSG00000029657	Hsph1	heat shock 105kDa/110kDa protein 1(Hsph1)	4.64	-0.98	6.58E-04
ENSMUSG00000021186	Fbln5	fibulin 5(Fbln5)	4.86	-0.98	3.40E-03
ENSMUSG00000021951	Eef1akmt1	EEF1A alpha lysine methyltransferase 1(Eef1akmt1)	4.59	-0.98	3.42E-04
ENSMUSG00000006403	Adamts4	a disintegrin-like and metallopeptidase (reprolysin type) with thrombospondin type 1 motif, 4(Adamts4)	3.59	-0.98	1.25E-02
ENSMUSG00000032202	Rab27a	RAB27A, member RAS oncogene family(Rab27a)	2.51	-0.98	3.75E-02
ENSMUSG00000106943	Dancr	differentiation antagonizing non-protein coding RNA(Dancr)	2.70	-0.97	3.28E-02
ENSMUSG00000102674	8030442B05Rik		2.17	-0.97	4.83E-02
ENSMUSG00000022557	Bop1	block of proliferation 1(Bop1)	3.75	-0.97	2.27E-03
ENSMUSG00000042807	Hecw2	HECT, C2 and WW domain containing E3 ubiquitin protein ligase 2(Hecw2)	4.13	-0.97	7.57E-03
ENSMUSG00000081769	Gm12216	predicted gene 12216(Gm12216)	2.45	-0.97	3.14E-02
ENSMUSG00000049164	Zfp518a	zinc finger protein 518A(Zfp518a)	3.28	-0.97	5.34E-03
ENSMUSG00000075324	Fign	fidgetin(Fign)	4.04	-0.97	8.29E-03
ENSMUSG00000046807	Lrrc75b	leucine rich repeat containing 75B(Lrrc75b)	2.90	-0.96	1.95E-02
ENSMUSG00000007721	Ccdc124	coiled-coil domain containing 124(Ccdc124)	4.22	-0.96	3.10E-03
ENSMUSG00000024065	Ehd3	EH-domain containing 3(Ehd3)	5.67	-0.96	2.20E-04
ENSMUSG00000019832	Rab32	RAB32, member RAS oncogene family(Rab32)	2.50	-0.96	4.67E-02
ENSMUSG00000004473	Clec11a	C-type lectin domain family 11, member a(Clec11a)	6.47	-0.96	2.73E-04
ENSMUSG00000060950	Trmt61a	tRNA methyltransferase 61A(Trmt61a)	3.11	-0.96	2.50E-02
ENSMUSG00000031906	Smpd3	sphingomyelin phosphodiesterase 3, neutral(Smpd3)	6.47	-0.95	1.73E-04
ENSMUSG00000053117	E330013P04Rik		4.22	-0.95	7.67E-03
ENSMUSG00000054115	Skp2	S-phase kinase-associated protein 2(Skp2)	2.86	-0.95	1.76E-02
ENSMUSG00000073412	Lst1	leukocyte specific transcript 1(Lst1)	2.53	-0.95	2.32E-02
ENSMUSG00000054555	Adam12	a disintegrin and metallopeptidase domain 12 (meltrin alpha)(Adam12)	4.54	-0.95	2.14E-03
ENSMUSG00000040648	Ppip5k2	diphosphoinositol pentakisphosphate kinase 2(Ppip5k2)	4.72	-0.95	3.84E-04
ENSMUSG00000048782	Insc	INSC spindle orientation adaptor protein(Insc)	2.12	-0.95	4.08E-02
ENSMUSG00000051727	Kctd14	potassium channel tetramerisation domain containing 14(Kctd14)	2.79	-0.94	4.66E-02
ENSMUSG00000100862	Gm10925	predicted gene 10925(Gm10925)	3.96	-0.94	4.79E-02
ENSMUSG00000002108	Nr1h3	nuclear receptor subfamily 1, group H, member 3(Nr1h3)	2.80	-0.94	1.73E-02
ENSMUSG00000120820			4.78	-0.94	1.31E-03
ENSMUSG00000050315	Synpo2	synaptopodin 2(Synpo2)	3.23	-0.94	1.02E-02
ENSMUSG00000036905	C1qb	complement component 1, q subcomponent, beta polypeptide(C1qb)	4.06	-0.93	3.98E-02
ENSMUSG00000032232	Cgnl1	cingulin-like 1(Cgnl1)	4.67	-0.93	2.58E-04
ENSMUSG00000028766	Alpl	alkaline phosphatase, liver/bone/kidney(Alpl)	7.95	-0.93	8.18E-04
ENSMUSG00000020682	Mmp28	matrix metallopeptidase 28 (epilysin)(Mmp28)	2.17	-0.93	4.56E-02
ENSMUSG00000021508	Cxcl14	chemokine (C-X-C motif) ligand 14(Cxcl14)	4.15	-0.93	1.19E-03
ENSMUSG00000026828	Galnt5	polypeptide N-acetylgalactosaminyltransferase 5(Galnt5)	2.44	-0.93	2.20E-02
ENSMUSG00000039217	Il18	interleukin 18(Il18)	3.35	-0.93	8.62E-03
ENSMUSG00000025534	Gusb	glucuronidase, beta(Gusb)	5.07	-0.93	4.62E-04
ENSMUSG00000090799	Klhl33	kelch-like 33(Klhl33)	3.46	-0.92	1.15E-02
ENSMUSG00000024269	Tpgs2	tubulin polyglutamylase complex subunit 2(Tpgs2)	3.69	-0.92	4.65E-03
ENSMUSG00000039481	Nrtn	neurturin(Nrtn)	4.40	-0.92	1.63E-03
ENSMUSG00000030677	Kif22	kinesin family member 22(Kif22)	3.52	-0.92	4.83E-03
ENSMUSG00000033256	Shf	Src homology 2 domain containing F(Shf)	3.41	-0.92	1.21E-02
ENSMUSG00000035783	Acta2	actin alpha 2, smooth muscle, aorta(Acta2)	4.87	-0.92	3.17E-03
ENSMUSG00000052384	Nrros	negative regulator of reactive oxygen species(Nrros)	3.31	-0.92	2.55E-02
ENSMUSG00000020736	Nt5c	5',3'-nucleotidase, cytosolic(Nt5c)	3.52	-0.91	2.50E-02
ENSMUSG00000044927	H1fx		2.67	-0.91	3.47E-02
ENSMUSG00000020075	Ddx21	DExD box helicase 21(Ddx21)	4.41	-0.91	5.03E-03
ENSMUSG00000020363	Gfpt2	glutamine fructose-6-phosphate transaminase 2(Gfpt2)	5.84	-0.91	3.59E-04
ENSMUSG00000027800	Tm4sf1	transmembrane 4 superfamily member 1(Tm4sf1)	4.70	-0.91	1.52E-02
ENSMUSG00000032046	Abhd12	abhydrolase domain containing 12(Abhd12)	6.12	-0.90	6.68E-05
ENSMUSG00000027698	Nceh1	neutral cholesterol ester hydrolase 1(Nceh1)	3.23	-0.90	3.70E-02
ENSMUSG00000038587	Akap12	A kinase (PRKA) anchor protein (gravin) 12(Akap12)	3.15	-0.90	4.15E-02
ENSMUSG00000028664	Ephb2	Eph receptor B3(Ephb3)	3.80	-0.90	3.00E-02
ENSMUSG00000059493	Nhs	NHS actin remodeling regulator(Nhs)	4.45	-0.90	1.32E-03
ENSMUSG00000027676	Ccdc39	coiled-coil domain containing 39(Ccdc39)	3.11	-0.90	8.82E-03
ENSMUSG00000041649	Klf8	Kruppel-like factor 8(Klf8)	2.94	-0.90	9.30E-03
ENSMUSG00000021376	Tpmt	thiopurine methyltransferase(Tpmt)	3.24	-0.90	3.49E-02
ENSMUSG00000021958	Pinx1	PIN2/TERF1 interacting, telomerase inhibitor 1(Pinx1)	2.64	-0.89	2.55E-02
ENSMUSG00000025738	Fbxl16	F-box and leucine-rich repeat protein 16(Fbxl16)	2.42	-0.89	4.12E-02
ENSMUSG00000000365	Rnf17	ring finger protein 17(Rnf17)	1.87	-0.89	4.59E-02
ENSMUSG00000043068	Fam89a	family with sequence similarity 89, member A(Fam89a)	5.07	-0.89	5.82E-04
ENSMUSG00000000901	Mmp11	matrix metallopeptidase 11(Mmp11)	3.55	-0.89	6.48E-03
ENSMUSG00000022193	Psmb5	proteasome (prosome, macropain) subunit, beta type 5(Psmb5)	4.25	-0.89	2.47E-02
ENSMUSG00000030077	Chl1	cell adhesion molecule L1-like(Chl1)	3.29	-0.89	1.76E-02
ENSMUSG00000020464	Pnpt1	polyribonucleotide nucleotidyltransferase 1(Pnpt1)	2.30	-0.89	4.39E-02
ENSMUSG00000030170	Wnt5b	wingless-type MMTV integration site family, member 5B(Wnt5b)	6.37	-0.89	6.31E-04
ENSMUSG00000038319	Kcnh2	potassium voltage-gated channel, subfamily H (eag-related), member 2(Kcnh2)	3.21	-0.89	2.43E-02
ENSMUSG00000010911	Apip	APAF1 interacting protein(Apip)	4.52	-0.88	9.64E-04
ENSMUSG00000034271	Jdp2	Jun dimerization protein 2(Jdp2)	4.99	-0.88	8.80E-04
ENSMUSG00000047414	Flrt2	fibronectin leucine rich transmembrane protein 2(Flrt2)	3.25	-0.88	1.50E-02
ENSMUSG00000046572	Zfp518b	zinc finger protein 518B(Zfp518b)	3.13	-0.88	8.67E-03
ENSMUSG00000036875	Dna2	DNA replication helicase/nuclease 2(Dna2)	2.37	-0.88	4.87E-02
ENSMUSG00000016253	Nelfcd	negative elongation factor complex member C/D, Th1l(Nelfcd)	3.03	-0.88	7.86E-03
ENSMUSG00000031827	Cotl1	coactosin-like 1 (Dictyostelium)(Cotl1)	5.62	-0.87	6.36E-04
ENSMUSG00000057375	Yipf1	Yip1 domain family, member 1(Yipf1)	4.50	-0.87	3.73E-03
ENSMUSG00000039621	Prex1	DNA primase, p58 subunit(Prim2)	4.55	-0.87	1.80E-03
ENSMUSG00000039230	Tbcd	tubulin-specific chaperone d(Tbcd)	3.42	-0.87	5.31E-03
ENSMUSG00000029177	Cenpa	centromere protein A(Cenpa)	3.41	-0.87	2.89E-02
ENSMUSG00000036896	C1qc	complement component 1, q subcomponent, C chain(C1qc)	4.39	-0.87	3.03E-02
ENSMUSG00000070044	Fam149a	family with sequence similarity 149, member A(Fam149a)	3.02	-0.87	1.90E-02
ENSMUSG00000020706	Ftsj3	FtsJ RNA methyltransferase homolog 3 (E. coli)(Ftsj3)	4.47	-0.87	4.26E-03
ENSMUSG00000020708	Psmc5	protease (prosome, macropain) 26S subunit, ATPase 5(Psmc5)	5.86	-0.87	4.31E-03
ENSMUSG00000041144	Dnah7b	dynein, axonemal, heavy chain 7B(Dnah7b)	2.97	-0.86	1.63E-02
ENSMUSG00000043333	Rhbdl2	rhomboid like 2(Rhbdl2)	3.69	-0.86	3.96E-03
ENSMUSG00000036019	Tmtc2	transmembrane and tetratricopeptide repeat containing 2(Tmtc2)	4.73	-0.86	4.02E-04
ENSMUSG00000041329	Atp1b2	ATPase, Na+/K+ transporting, beta 2 polypeptide(Atp1b2)	4.07	-0.86	7.84E-03
ENSMUSG00000024900	Cpt1a	carnitine palmitoyltransferase 1a, liver(Cpt1a)	3.88	-0.86	3.26E-02
ENSMUSG00000029334	Prkg2		7.61	-0.86	5.66E-05
ENSMUSG00000027074	Slc43a3	solute carrier family 43, member 3(Slc43a3)	6.37	-0.85	3.42E-04
ENSMUSG00000026227	2810459M11Rik	RIKEN cDNA 2810459M11 gene(2810459M11Rik)	2.53	-0.85	4.50E-02
ENSMUSG00000028517	Plpp3	phospholipid phosphatase 3(Plpp3)	6.20	-0.85	2.47E-03
ENSMUSG00000038252	Ncapd2	non-SMC condensin I complex, subunit D2(Ncapd2)	4.86	-0.85	5.67E-04
ENSMUSG00000031342	Gpm6b	glycoprotein m6b(Gpm6b)	5.18	-0.85	5.15E-04
ENSMUSG00000002870	Mcm2	minichromosome maintenance complex component 2(Mcm2)	3.56	-0.84	9.41E-03
ENSMUSG00000050910	Cdr2l	cerebellar degeneration-related protein 2-like(Cdr2l)	5.20	-0.84	6.56E-04
ENSMUSG00000035513	Ntng2	netrin G2(Ntng2)	2.77	-0.84	4.89E-02
ENSMUSG00000080797	Gm15760		3.25	-0.84	1.42E-02
ENSMUSG00000025810	Nrp1	neuropilin 1(Nrp1)	5.89	-0.84	3.10E-04
ENSMUSG00000071547	Nt5dc2	5'-nucleotidase domain containing 2(Nt5dc2)	4.54	-0.84	3.51E-02
ENSMUSG00000024644	Cndp2	CNDP dipeptidase 2 (metallopeptidase M20 family)(Cndp2)	3.71	-0.84	2.08E-02
ENSMUSG00000087479	Gm16835		2.54	-0.84	4.08E-02
ENSMUSG00000065954	Tacc1	transforming, acidic coiled-coil containing protein 1(Tacc1)	7.01	-0.84	1.76E-05
ENSMUSG00000024713	Pcsk5	proprotein convertase subtilisin/kexin type 5(Pcsk5)	4.31	-0.84	5.47E-03
ENSMUSG00000030313	Dennd5b	DENN/MADD domain containing 5B(Dennd5b)	3.63	-0.84	6.24E-03
ENSMUSG00000087176	D230022J07Rik		2.97	-0.83	3.19E-02
ENSMUSG00000072653	Zfp783	zinc finger protein 783(Zfp783)	3.70	-0.83	1.17E-02
ENSMUSG00000015652	Steap1	six transmembrane epithelial antigen of the prostate 1(Steap1)	5.97	-0.83	2.44E-03
ENSMUSG00000020121	Srgap1	SLIT-ROBO Rho GTPase activating protein 1(Srgap1)	4.69	-0.83	1.57E-03
ENSMUSG00000047216	Cdh19	cadherin 19, type 2(Cdh19)	3.85	-0.83	1.45E-02
ENSMUSG00000032271	Nnmt	nicotinamide N-methyltransferase(Nnmt)	3.51	-0.82	8.80E-03
ENSMUSG00000025790	Slco3a1	solute carrier organic anion transporter family, member 3a1(Slco3a1)	3.51	-0.82	8.99E-03
ENSMUSG00000120303			2.82	-0.82	3.25E-02
ENSMUSG00000027309	4930402H24Rik		6.22	-0.82	9.93E-05
ENSMUSG00000039183	Nubp2	nucleotide binding protein 2(Nubp2)	4.71	-0.82	3.58E-03
ENSMUSG00000036292	Gramd1c	GRAM domain containing 1C(Gramd1c)	3.06	-0.82	2.46E-02
ENSMUSG00000059714	Flot1	flotillin 1(Flot1)	5.88	-0.82	2.73E-04
ENSMUSG00000022894	Adamts5	a disintegrin-like and metallopeptidase (reprolysin type) with thrombospondin type 1 motif, 5 (aggrecanase-2)(Adamts5)	4.10	-0.82	2.40E-02
ENSMUSG00000028487	Bnc2	basonuclin 2(Bnc2)	3.61	-0.82	1.17E-02
ENSMUSG00000023015	Racgap1	Rac GTPase-activating protein 1(Racgap1)	3.97	-0.82	8.78E-03
ENSMUSG00000035107	Dcbld2	discoidin, CUB and LCCL domain containing 2(Dcbld2)	3.49	-0.82	1.21E-02
ENSMUSG00000109947	Gm45669		3.07	-0.82	1.40E-02
ENSMUSG00000036446	Lum	lumican(Lum)	8.43	-0.81	3.42E-04
ENSMUSG00000037628	Cdkn3	cyclin-dependent kinase inhibitor 3(Cdkn3)	2.47	-0.81	3.28E-02
ENSMUSG00000028581	Laptm5	lysosomal-associated protein transmembrane 5(Laptm5)	4.34	-0.81	2.41E-02
ENSMUSG00000043061	Tmem18	transmembrane protein 18(Tmem18)	3.92	-0.81	1.12E-02
ENSMUSG00000046768	Rhoj	ras homolog family member J(Rhoj)	5.50	-0.81	1.88E-04
ENSMUSG00000038732	Mboat1	membrane bound O-acyltransferase domain containing 1(Mboat1)	3.75	-0.81	4.24E-02
ENSMUSG00000029471	Camkk2	calcium/calmodulin-dependent protein kinase kinase 2, beta(Camkk2)	6.55	-0.81	1.50E-04
ENSMUSG00000099966	2810402E24Rik		3.27	-0.81	1.49E-02
ENSMUSG00000056553	Ptprn2	protein tyrosine phosphatase, receptor type, N polypeptide 2(Ptprn2)	2.51	-0.81	4.78E-02
ENSMUSG00000043252	Tmem64	transmembrane protein 64(Tmem64)	3.73	-0.81	1.62E-02
ENSMUSG00000028452	Vcp	valosin containing protein(Vcp)	3.03	-0.81	4.62E-02
ENSMUSG00000020077	Srgn	serglycin(Srgn)	5.31	-0.80	7.22E-03
ENSMUSG00000024176	Sox8	SRY (sex determining region Y)-box 8(Sox8)	4.85	-0.80	2.51E-03
ENSMUSG00000024958	Gpr137	G protein-coupled receptor 137(Gpr137)	3.58	-0.80	1.45E-02
ENSMUSG00000036948	BC037034		3.89	-0.80	1.55E-02
ENSMUSG00000032373	Car12	carbonic anhydrase 12(Car12)	6.65	-0.80	6.35E-04
ENSMUSG00000072082	Ccnf	cyclin F(Ccnf)	2.73	-0.80	2.58E-02
ENSMUSG00000030357	Fkbp4	FK506 binding protein 4(Fkbp4)	6.30	-0.80	2.52E-03
ENSMUSG00000031669	Gins3	GINS complex subunit 3 (Psf3 homolog)(Gins3)	2.99	-0.80	4.73E-02
ENSMUSG00000015217	Hmgb3	high mobility group box 3(Hmgb3)	2.85	-0.80	2.00E-02
ENSMUSG00000037326	Capn15	calpain 15(Capn15)	3.55	-0.80	1.44E-02
ENSMUSG00000062590	Armc9	armadillo repeat containing 9(Armc9)	4.40	-0.80	8.09E-03
ENSMUSG00000002396	Ocel1	occludin/ELL domain containing 1(Ocel1)	2.79	-0.79	3.71E-02
ENSMUSG00000030737	Slco2b1	solute carrier organic anion transporter family, member 2b1(Slco2b1)	3.07	-0.79	4.68E-02
ENSMUSG00000037813	D630003M21Rik	RIKEN cDNA D630003M21 gene(D630003M21Rik)	3.24	-0.79	3.82E-02
ENSMUSG00000033938	Ndufb7	NADH:ubiquinone oxidoreductase subunit B7(Ndufb7)	5.75	-0.79	3.90E-03
ENSMUSG00000024640	Psat1	phosphoserine aminotransferase 1(Psat1)	5.63	-0.79	1.38E-03
ENSMUSG00000029090	Adgra3	adhesion G protein-coupled receptor A3(Adgra3)	6.02	-0.79	7.38E-04
ENSMUSG00000030451	Herc2	HECT and RLD domain containing E3 ubiquitin protein ligase 2(Herc2)	5.40	-0.79	3.50E-04
ENSMUSG00000029446	Psph	phosphoserine phosphatase(Psph)	4.95	-0.79	1.35E-02
ENSMUSG00000074813	Gm14005		4.00	-0.79	4.04E-02
ENSMUSG00000017057	Il13ra1	interleukin 13 receptor, alpha 1(Il13ra1)	5.12	-0.79	2.17E-03
ENSMUSG00000036106	Prr5	proline rich 5 (renal)(Prr5)	5.30	-0.78	1.97E-03
ENSMUSG00000031458	Coprs	coordinator of PRMT5, differentiation stimulator(Coprs)	4.03	-0.78	1.14E-02
ENSMUSG00000070871	Ccnyl1	cyclin Y-like 1(Ccnyl1)	3.19	-0.78	4.37E-02
ENSMUSG00000027469	Tpx2	TPX2, microtubule-associated(Tpx2)	3.51	-0.78	1.81E-02
ENSMUSG00000039483	Asb6	ankyrin repeat and SOCS box-containing 6(Asb6)	2.62	-0.78	4.41E-02
ENSMUSG00000021876	Rnase4	ribonuclease, RNase A family 4(Rnase4)	4.55	-0.78	2.02E-02
ENSMUSG00000034424	Gcsh	glycine cleavage system protein H (aminomethyl carrier)(Gcsh)	4.62	-0.78	3.40E-03
ENSMUSG00000028633	Ctps	cytidine 5'-triphosphate synthase(Ctps)	3.79	-0.78	8.75E-03
ENSMUSG00000023022	Lima1	LIM domain and actin binding 1(Lima1)	3.04	-0.78	1.67E-02
ENSMUSG00000020000	Moxd1	monooxygenase, DBH-like 1(Moxd1)	4.96	-0.78	2.04E-03
ENSMUSG00000021379	Id4	inhibitor of DNA binding 4(Id4)	4.13	-0.77	1.16E-02
ENSMUSG00000032939	Nup93	nucleoporin 93(Nup93)	4.35	-0.77	1.47E-03
ENSMUSG00000039081	Zfp503	zinc finger protein 503(Zfp503)	3.80	-0.77	2.80E-02
ENSMUSG00000039220	Ppp1r10	protein phosphatase 1, regulatory subunit 10(Ppp1r10)	4.93	-0.77	3.68E-03
ENSMUSG00000010047	Hyal2	hyaluronoglucosaminidase 2(Hyal2)	3.70	-0.77	9.30E-03
ENSMUSG00000030748	Il4ra	interleukin 4 receptor, alpha(Il4ra)	4.72	-0.77	1.36E-02
ENSMUSG00000025766	D3Ertd751e		3.89	-0.77	3.88E-02
ENSMUSG00000026104	Stat1	signal transducer and activator of transcription 1(Stat1)	3.68	-0.77	1.86E-02
ENSMUSG00000049866	Arl4c	ADP-ribosylation factor-like 4C(Arl4c)	3.37	-0.77	2.65E-02
ENSMUSG00000041261	Car8	carbonic anhydrase 8(Car8)	5.57	-0.77	5.71E-03
ENSMUSG00000028532	Cachd1	cache domain containing 1(Cachd1)	2.94	-0.77	1.58E-02
ENSMUSG00000022305	Lrp12	low density lipoprotein-related protein 12(Lrp12)	4.44	-0.77	2.61E-03
ENSMUSG00000116673			3.77	-0.77	6.53E-03
ENSMUSG00000043091	Tuba1c	tubulin, alpha 1C(Tuba1c)	7.17	-0.77	1.25E-03
ENSMUSG00000025044	Msr1	macrophage scavenger receptor 1(Msr1)	3.31	-0.77	3.60E-02
ENSMUSG00000040187	Arntl2	aryl hydrocarbon receptor nuclear translocator-like 2(Arntl2)	3.28	-0.76	3.41E-02
ENSMUSG00000048065	Cyb5r2	cytochrome b5 reductase 2(Cyb5r2)	3.35	-0.76	2.55E-02
ENSMUSG00000019590	Cyb561	cytochrome b-561(Cyb561)	4.09	-0.76	7.72E-03
ENSMUSG00000024220	Zfp523	zinc finger protein 523(Zfp523)	3.90	-0.76	3.49E-02
ENSMUSG00000040265	Dnm3	dynamin 3(Dnm3)	2.95	-0.76	2.08E-02
ENSMUSG00000031328	Flna	filamin, alpha(Flna)	7.05	-0.76	3.37E-03
ENSMUSG00000070327	Rnf213	ring finger protein 213(Rnf213)	3.80	-0.76	4.14E-03
ENSMUSG00000029802	Abcg2	ATP binding cassette subfamily G member 2 (Junior blood group)(Abcg2)	3.74	-0.76	9.71E-03
ENSMUSG00000056832	Ttc26	tetratricopeptide repeat domain 26(Ttc26)	3.53	-0.76	6.90E-03
ENSMUSG00000035954	Dock4	dedicator of cytokinesis 4(Dock4)	4.65	-0.76	7.44E-03
ENSMUSG00000041774	Ydjc	YdjC homolog (bacterial)(Ydjc)	2.66	-0.76	3.91E-02
ENSMUSG00000009418	Nav1	neuron navigator 1(Nav1)	5.57	-0.76	1.02E-03
ENSMUSG00000030795	Fus	fused in sarcoma(Fus)	7.14	-0.76	1.71E-03
ENSMUSG00000020737	Hn1		5.09	-0.75	1.53E-03
ENSMUSG00000037053	Azgp1	alpha-2-glycoprotein 1, zinc(Azgp1)	3.27	-0.75	4.73E-02
ENSMUSG00000020697	Lig3	ligase III, DNA, ATP-dependent(Lig3)	3.52	-0.75	1.98E-02
ENSMUSG00000061751	Kalrn	kalirin, RhoGEF kinase(Kalrn)	3.54	-0.75	3.46E-02
ENSMUSG00000029063	Nadk	NAD kinase(Nadk)	5.39	-0.75	7.59E-03
ENSMUSG00000048578	Mlec	malectin(Mlec)	7.06	-0.75	1.66E-04
ENSMUSG00000022021	Diaph3	diaphanous related formin 3(Diaph3)	3.18	-0.75	3.00E-02
ENSMUSG00000038552	Fndc4	fibronectin type III domain containing 4(Fndc4)	3.34	-0.75	1.35E-02
ENSMUSG00000064341	mt-Nd1	NADH dehydrogenase 1, mitochondrial(mt-Nd1)	10.82	-0.75	4.05E-05
ENSMUSG00000026994	Galnt3	polypeptide N-acetylgalactosaminyltransferase 3(Galnt3)	4.94	-0.75	6.36E-03
ENSMUSG00000022094	Slc39a14	solute carrier family 39 (zinc transporter), member 14(Slc39a14)	6.69	-0.75	1.99E-03
ENSMUSG00000034854	Mfsd12	major facilitator superfamily domain containing 12(Mfsd12)	3.97	-0.75	2.65E-02
ENSMUSG00000029038	Ssu72	Ssu72 RNA polymerase II CTD phosphatase homolog (yeast)(Ssu72)	4.32	-0.75	3.54E-03
ENSMUSG00000033207	Mamdc2	MAM domain containing 2(Mamdc2)	3.81	-0.75	1.88E-02
ENSMUSG00000031931	Ankrd49	ankyrin repeat domain 49(Ankrd49)	3.61	-0.74	1.64E-02
ENSMUSG00000029708	Gcc1	golgi coiled coil 1(Gcc1)	3.69	-0.74	1.83E-02
ENSMUSG00000061458	Nol10	nucleolar protein 10(Nol10)	4.01	-0.74	3.36E-03
ENSMUSG00000034066	Farp2	FERM, RhoGEF and pleckstrin domain protein 2(Farp2)	5.70	-0.74	1.69E-04
ENSMUSG00000028634	Hivep3	human immunodeficiency virus type I enhancer binding protein 3(Hivep3)	5.41	-0.74	4.83E-04
ENSMUSG00000021583	Erap1	ERBB receptor feedback inhibitor 1(Errfi1)	2.98	-0.73	3.71E-02
ENSMUSG00000019853	Hebp2	heme binding protein 2(Hebp2)	5.09	-0.73	3.51E-03
ENSMUSG00000030611	Mrps11	mitochondrial ribosomal protein S11(Mrps11)	3.32	-0.73	2.15E-02
ENSMUSG00000045658	Pid1	phosphotyrosine interaction domain containing 1(Pid1)	6.85	-0.73	1.69E-04
ENSMUSG00000043613	Mmp3	matrix metallopeptidase 3(Mmp3)	6.51	-0.73	1.18E-02
ENSMUSG00000075289	Carns1	carnosine synthase 1(Carns1)	3.23	-0.73	4.00E-02
ENSMUSG00000040552	C3ar1	complement component 3a receptor 1(C3ar1)	4.31	-0.73	3.37E-02
ENSMUSG00000059248	Sept9		5.29	-0.73	3.08E-03
ENSMUSG00000029291	Rufy3	RUN and FYVE domain containing 3(Rufy3)	4.15	-0.73	3.40E-03
ENSMUSG00000032555	Topbp1	topoisomerase (DNA) II binding protein 1(Topbp1)	3.62	-0.73	2.15E-02
ENSMUSG00000039005	Tlr4	toll-like receptor 4(Tlr4)	3.95	-0.73	8.31E-03
ENSMUSG00000033253	Szt2	SZT2 subunit of KICSTOR complex(Szt2)	3.38	-0.73	2.05E-02
ENSMUSG00000001175	Calm1	calmodulin 1(Calm1)	9.72	-0.73	1.27E-04
ENSMUSG00000021811	Dnajc9	DnaJ heat shock protein family (Hsp40) member C9(Dnajc9)	4.19	-0.72	5.73E-03
ENSMUSG00000033386	Frrs1	ferric-chelate reductase 1(Frrs1)	3.78	-0.72	2.35E-02
ENSMUSG00000006058	Snf8	SNF8, ESCRT-II complex subunit, homolog (S. cerevisiae)(Snf8)	5.52	-0.72	3.17E-03
ENSMUSG00000028744	Pqlc2	PRELI domain containing 2(Prelid2)	3.45	-0.72	2.45E-02
ENSMUSG00000021360	Gcnt2	glucosaminyl (N-acetyl) transferase 2, I-branching enzyme(Gcnt2)	2.65	-0.72	4.72E-02
ENSMUSG00000022561	Gpaa1	GPI anchor attachment protein 1(Gpaa1)	5.67	-0.72	6.53E-03
ENSMUSG00000016995	Matn4	matrilin 4(Matn4)	5.38	-0.72	1.78E-02
ENSMUSG00000079055	Slc8a3	solute carrier family 8 (sodium/calcium exchanger), member 3(Slc8a3)	6.83	-0.72	8.30E-04
ENSMUSG00000031673	Cdh11	cadherin 11(Cdh11)	4.76	-0.72	1.57E-02
ENSMUSG00000079197	Psme2	proteasome (prosome, macropain) activator subunit 2 (PA28 beta)(Psme2)	4.29	-0.72	3.67E-03
ENSMUSG00000039765	Cc2d2a	coiled-coil and C2 domain containing 2A(Cc2d2a)	4.70	-0.72	9.35E-03
ENSMUSG00000002741	Ykt6	YKT6 v-SNARE homolog (S. cerevisiae)(Ykt6)	6.52	-0.72	1.07E-04
ENSMUSG00000024507	Hsd17b4	hydroxysteroid (17-beta) dehydrogenase 4(Hsd17b4)	4.40	-0.72	4.57E-02
ENSMUSG00000025731	Mettl26	methyltransferase like 26(Mettl26)	3.81	-0.71	2.57E-02
ENSMUSG00000034714	Ttyh2	tweety family member 2(Ttyh2)	3.64	-0.71	2.28E-02
ENSMUSG00000078247	Airn	antisense Igf2r RNA(Airn)	8.32	-0.71	1.05E-04
ENSMUSG00000028671	Gale	galactose-4-epimerase, UDP(Gale)	6.59	-0.71	2.98E-03
ENSMUSG00000028226	Mmp16	matrix metallopeptidase 16(Mmp16)	5.21	-0.71	1.03E-03
ENSMUSG00000020671	Rab10	RAB10, member RAS oncogene family(Rab10)	3.24	-0.71	2.52E-02
ENSMUSG00000029632	Ndufa4	Ndufa4, mitochondrial complex associated(Ndufa4)	5.39	-0.71	1.24E-03
ENSMUSG00000039611	Tmem246		5.24	-0.71	3.48E-03
ENSMUSG00000022822	Abcc5	ATP-binding cassette, sub-family C (CFTR/MRP), member 5(Abcc5)	5.66	-0.71	4.39E-04
ENSMUSG00000028693	Nasp	nuclear autoantigenic sperm protein (histone-binding)(Nasp)	4.98	-0.71	1.89E-03
ENSMUSG00000020250	Txnrd1	thioredoxin reductase 1(Txnrd1)	5.44	-0.71	1.35E-03
ENSMUSG00000033720	Sfxn5	sideroflexin 5(Sfxn5)	3.77	-0.71	3.98E-02
ENSMUSG00000074158	Zfp976	zinc finger protein 976(Zfp976)	2.86	-0.71	4.91E-02
ENSMUSG00000020532	Acaca	acetyl-Coenzyme A carboxylase alpha(Acaca)	5.93	-0.71	8.71E-04
ENSMUSG00000027313	Chac1	ChaC, cation transport regulator 1(Chac1)	6.33	-0.71	1.60E-03
ENSMUSG00000075266	Cenpw	centromere protein W(Cenpw)	3.94	-0.71	1.35E-02
ENSMUSG00000029545	Acads	acyl-Coenzyme A dehydrogenase, short chain(Acads)	4.41	-0.71	1.46E-02
ENSMUSG00000063694	Cycs	cytochrome c, somatic(Cycs)	3.48	-0.70	3.57E-02
ENSMUSG00000064339	mt-Rnr2	16S rRNA, mitochondrial(mt-Rnr2)	9.70	-0.70	2.17E-03
ENSMUSG00000022672	Prkdc	protein kinase, cGMP-dependent, type II(Prkg2)	4.50	-0.70	9.18E-03
ENSMUSG00000045665	Mfsd5	major facilitator superfamily domain containing 5(Mfsd5)	5.55	-0.70	4.15E-03
ENSMUSG00000033809	Alg3	asparagine-linked glycosylation 3 (alpha-1,3-mannosyltransferase)(Alg3)	3.57	-0.70	3.92E-02
ENSMUSG00000006678	Pola1	polymerase (DNA directed), alpha 1(Pola1)	3.90	-0.70	5.91E-03
ENSMUSG00000036850	Mrpl41	mitochondrial ribosomal protein L41(Mrpl41)	4.39	-0.70	9.02E-03
ENSMUSG00000038507	Parp12	poly (ADP-ribose) polymerase family, member 12(Parp12)	3.64	-0.70	2.57E-02
ENSMUSG00000028007	Snx7	sorting nexin 7(Snx7)	5.02	-0.70	9.96E-03
ENSMUSG00000030218	Mgp	matrix Gla protein(Mgp)	11.77	-0.70	1.21E-03
ENSMUSG00000029580	Actb	actin, beta(Actb)	10.82	-0.70	6.40E-04
ENSMUSG00000028028	Alpk1	alpha-kinase 1(Alpk1)	3.26	-0.70	2.82E-02
ENSMUSG00000030298	Sec13	SEC13 homolog, nuclear pore and COPII coat complex component(Sec13)	7.13	-0.70	3.10E-04
ENSMUSG00000036304	Zdhhc23	zinc finger, DHHC domain containing 23(Zdhhc23)	2.82	-0.70	4.35E-02
ENSMUSG00000026496	Parp1	poly (ADP-ribose) polymerase family, member 1(Parp1)	4.75	-0.70	5.26E-03
ENSMUSG00000032301	Psma4	proteasome subunit alpha 4(Psma4)	4.29	-0.70	5.43E-03
ENSMUSG00000041688	Amot	angiomotin(Amot)	2.97	-0.69	3.15E-02
ENSMUSG00000058833	Rex1bd	required for excision 1-B domain containing(Rex1bd)	5.46	-0.69	3.31E-02
ENSMUSG00000031565	Fgfr1	fibroblast growth factor receptor 1(Fgfr1)	7.90	-0.69	2.04E-03
ENSMUSG00000014226	Cacybp	calcyclin binding protein(Cacybp)	5.04	-0.69	7.70E-03
ENSMUSG00000027306	Nusap1	nucleolar and spindle associated protein 1(Nusap1)	3.50	-0.69	1.86E-02
ENSMUSG00000031297	Slc7a3	solute carrier family 7 (cationic amino acid transporter, y+ system), member 3(Slc7a3)	5.30	-0.69	3.40E-03
ENSMUSG00000032712	2810474O19Rik		4.49	-0.69	7.55E-03
ENSMUSG00000020122	Egfr	epidermal growth factor receptor(Egfr)	5.52	-0.69	9.72E-03
ENSMUSG00000032583	Mon1a	MON1 homolog A, secretory traffciking associated(Mon1a)	3.65	-0.69	3.08E-02
ENSMUSG00000026991	Pkp4	plakophilin 4(Pkp4)	5.05	-0.69	6.95E-03
ENSMUSG00000038143	Stox2	storkhead box 2(Stox2)	4.56	-0.68	2.11E-02
ENSMUSG00000027848	Olfml3	olfactomedin-like 3(Olfml3)	5.12	-0.68	1.35E-02
ENSMUSG00000041741	Pde3a	phosphodiesterase 3A, cGMP inhibited(Pde3a)	5.28	-0.68	1.88E-03
ENSMUSG00000020459	Mtif2	mitochondrial translational initiation factor 2(Mtif2)	4.78	-0.68	1.75E-02
ENSMUSG00000004270	Lpcat3	lysophosphatidylcholine acyltransferase 3(Lpcat3)	3.90	-0.68	1.35E-02
ENSMUSG00000024087	Cyp1b1	cytochrome P450, family 1, subfamily b, polypeptide 1(Cyp1b1)	3.69	-0.68	3.73E-02
ENSMUSG00000040033	Stat2	signal transducer and activator of transcription 2(Stat2)	4.13	-0.68	6.54E-03
ENSMUSG00000039307	Hexdc	hexosaminidase (glycosyl hydrolase family 20, catalytic domain) containing(Hexdc)	4.05	-0.68	2.26E-02
ENSMUSG00000094638	Gm21972	Predicted gene 21972(Gm21972)	6.06	-0.68	2.63E-03
ENSMUSG00000003581	Rnf215	ring finger protein 215(Rnf215)	3.73	-0.68	3.94E-02
ENSMUSG00000057098	Ebf1	early B cell factor 1(Ebf1)	6.41	-0.68	1.01E-02
ENSMUSG00000002227	Mov10	Mov10 RISC complex RNA helicase(Mov10)	2.94	-0.68	3.04E-02
ENSMUSG00000059278	Naa38	N(alpha)-acetyltransferase 38, NatC auxiliary subunit(Naa38)	3.74	-0.68	1.86E-02
ENSMUSG00000053907	Mat2a	methionine adenosyltransferase II, alpha(Mat2a)	6.73	-0.68	2.96E-04
ENSMUSG00000050627	Gpd1l	glycerol-3-phosphate dehydrogenase 1-like(Gpd1l)	2.97	-0.68	3.86E-02
ENSMUSG00000031097	Tnni2	troponin I, skeletal, fast 2(Tnni2)	7.19	-0.68	4.55E-03
ENSMUSG00000030276	Ttll3	tubulin tyrosine ligase-like family, member 3(Ttll3)	3.60	-0.67	2.33E-02
ENSMUSG00000038156	Spon1	spondin 1, (f-spondin) extracellular matrix protein(Spon1)	4.89	-0.67	7.22E-03
ENSMUSG00000037251	Pomk	protein-O-mannose kinase(Pomk)	3.43	-0.67	1.76E-02
ENSMUSG00000029306	Ibsp	integrin binding sialoprotein(Ibsp)	11.71	-0.67	5.41E-04
ENSMUSG00000054814	Usp46	ubiquitin specific peptidase 46(Usp46)	3.87	-0.67	2.01E-02
ENSMUSG00000054920	Klhl5	kelch-like 5(Klhl5)	6.37	-0.67	1.78E-03
ENSMUSG00000034898	Filip1	filamin A interacting protein 1(Filip1)	3.62	-0.67	3.83E-02
ENSMUSG00000034780	B3galt1	UDP-Gal:betaGlcNAc beta 1,3-galactosyltransferase, polypeptide 1(B3galt1)	5.26	-0.67	2.45E-02
ENSMUSG00000085054	Gm15834		3.56	-0.67	2.63E-02
ENSMUSG00000091476	Gm16432		3.25	-0.67	3.05E-02
ENSMUSG00000026547	Tagln2	transgelin 2(Tagln2)	7.25	-0.67	8.28E-04
ENSMUSG00000042272	Sestd1	SEC14 and spectrin domains 1(Sestd1)	3.65	-0.67	2.02E-02
ENSMUSG00000040560	Wdr7	WD repeat domain 7(Wdr7)	4.83	-0.67	4.88E-03
ENSMUSG00000067276	Capn6	calpain 6(Capn6)	7.57	-0.67	3.90E-04
ENSMUSG00000030339	Ltbr	lymphotoxin B receptor(Ltbr)	5.71	-0.67	4.22E-03
ENSMUSG00000003233	Dvl3	dishevelled segment polarity protein 3(Dvl3)	4.74	-0.67	3.36E-03
ENSMUSG00000018417	Myo1b	myosin IB(Myo1b)	4.74	-0.67	1.32E-02
ENSMUSG00000074211	Sdhaf1	succinate dehydrogenase complex assembly factor 1(Sdhaf1)	4.25	-0.67	1.22E-02
ENSMUSG00000028838	Extl1	ezrin(Ezr)	5.25	-0.66	1.21E-02
ENSMUSG00000035171	1110059E24Rik	RIKEN cDNA 1110059E24 gene(1110059E24Rik)	3.53	-0.66	1.32E-02
ENSMUSG00000031834	Pik3r2	phosphoinositide-3-kinase regulatory subunit 2(Pik3r2)	4.64	-0.66	7.91E-03
ENSMUSG00000058715	Fcer1g	Fc receptor, IgE, high affinity I, gamma polypeptide(Fcer1g)	4.87	-0.66	4.09E-02
ENSMUSG00000042426	Dhx29	DEAH (Asp-Glu-Ala-His) box polypeptide 29(Dhx29)	4.50	-0.66	1.19E-02
ENSMUSG00000028643	Svbp	small vasohibin binding protein(Svbp)	4.96	-0.66	5.38E-03
ENSMUSG00000015222	Map2	microtubule-associated protein 2(Map2)	4.59	-0.66	5.31E-03
ENSMUSG00000040296	Ddx58	DEAD/H box helicase 58(Ddx58)	4.22	-0.66	2.86E-02
ENSMUSG00000026229	Psmd1	proteasome (prosome, macropain) 26S subunit, non-ATPase, 1(Psmd1)	6.94	-0.66	2.43E-04
ENSMUSG00000110246	C130073E24Rik		3.11	-0.66	3.79E-02
ENSMUSG00000002617	Zfp40	zinc finger protein 40(Zfp40)	3.96	-0.66	3.50E-02
ENSMUSG00000015668	Pdzd11	PDZ domain containing 11(Pdzd11)	3.96	-0.66	2.58E-02
ENSMUSG00000030579	Tyrobp	TYRO protein tyrosine kinase binding protein(Tyrobp)	5.13	-0.66	2.55E-02
ENSMUSG00000027540	Ptpn1	protein tyrosine phosphatase, non-receptor type 1(Ptpn1)	5.77	-0.66	6.31E-04
ENSMUSG00000035914	Cd276	CD276 antigen(Cd276)	4.44	-0.66	7.70E-03
ENSMUSG00000070867	Trabd2b	TraB domain containing 2B(Trabd2b)	6.80	-0.66	1.38E-03
ENSMUSG00000021536	Adcy2	adenylate cyclase 2(Adcy2)	5.97	-0.66	2.09E-03
ENSMUSG00000109394	A230057D06Rik		4.64	-0.65	1.75E-02
ENSMUSG00000059734	Ndufs8	NADH:ubiquinone oxidoreductase core subunit S8(Ndufs8)	5.69	-0.65	2.04E-03
ENSMUSG00000004098	Col5a3	collagen, type V, alpha 3(Col5a3)	4.49	-0.65	4.43E-02
ENSMUSG00000076431	Sox4	SRY (sex determining region Y)-box 4(Sox4)	5.58	-0.65	8.70E-04
ENSMUSG00000037664	Cdkn1c	cyclin-dependent kinase inhibitor 1C (P57)(Cdkn1c)	6.29	-0.65	4.54E-04
ENSMUSG00000028613	Lrp8	low density lipoprotein receptor-related protein 8, apolipoprotein e receptor(Lrp8)	4.48	-0.65	1.30E-02
ENSMUSG00000027221	Chst1	carbohydrate sulfotransferase 1(Chst1)	4.42	-0.65	2.43E-02
ENSMUSG00000020869	Lrrc59	leucine rich repeat containing 59(Lrrc59)	4.92	-0.65	3.32E-03
ENSMUSG00000040007	Bahd1	bromo adjacent homology domain containing 1(Bahd1)	3.47	-0.65	4.15E-02
ENSMUSG00000025823	Pdia4	protein disulfide isomerase associated 4(Pdia4)	5.33	-0.65	6.50E-03
ENSMUSG00000035245	Eogt	EGF domain-specific O-linked N-acetylglucosamine (GlcNAc) transferase(Eogt)	3.42	-0.65	4.39E-02
ENSMUSG00000033059	Pygb	brain glycogen phosphorylase(Pygb)	5.22	-0.65	7.61E-03
ENSMUSG00000040263	Klhdc4	kelch domain containing 4(Klhdc4)	3.48	-0.65	1.91E-02
ENSMUSG00000004460	Dnajb11	DnaJ heat shock protein family (Hsp40) member B11(Dnajb11)	6.52	-0.65	2.95E-04
ENSMUSG00000041120	Nbl1	NBL1, DAN family BMP antagonist(Nbl1)	7.09	-0.65	1.93E-02
ENSMUSG00000045983	Eif4g1	eukaryotic translation initiation factor 4, gamma 1(Eif4g1)	6.98	-0.65	4.21E-03
ENSMUSG00000028583	Pdpn	podoplanin(Pdpn)	6.97	-0.64	4.81E-03
ENSMUSG00000006315	Tmem147	transmembrane protein 147(Tmem147)	5.99	-0.64	6.90E-03
ENSMUSG00000068747	Sort1	sortilin 1(Sort1)	5.19	-0.64	6.81E-03
ENSMUSG00000022090	Pdlim2	PDZ and LIM domain 2(Pdlim2)	4.26	-0.64	1.59E-02
ENSMUSG00000029066	Mrpl20	mitochondrial ribosomal protein L20(Mrpl20)	5.67	-0.64	1.45E-03
ENSMUSG00000037406	Htra4	HtrA serine peptidase 4(Htra4)	4.74	-0.64	3.41E-02
ENSMUSG00000041638	Gcn1l1		4.46	-0.64	2.00E-02
ENSMUSG00000011114	Tbrg1	transforming growth factor beta regulated gene 1(Tbrg1)	3.33	-0.64	3.49E-02
ENSMUSG00000068220	Lgals1	lectin, galactose binding, soluble 1(Lgals1)	8.58	-0.64	5.83E-03
ENSMUSG00000024661	Fth1	ferritin heavy polypeptide 1(Fth1)	12.17	-0.64	2.31E-04
ENSMUSG00000033728	Lrrc14	leucine rich repeat containing 14(Lrrc14)	4.59	-0.64	4.50E-03
ENSMUSG00000005299	Letm1	leucine zipper-EF-hand containing transmembrane protein 1(Letm1)	4.27	-0.63	1.44E-02
ENSMUSG00000038011	Dnah10	dynein, axonemal, heavy chain 10(Dnah10)	4.18	-0.63	4.78E-02
ENSMUSG00000045672	Col27a1	collagen, type XXVII, alpha 1(Col27a1)	10.45	-0.63	3.08E-04
ENSMUSG00000042348	Arl15	ADP-ribosylation factor-like 15(Arl15)	6.68	-0.63	2.73E-04
ENSMUSG00000024501	Dpysl3	dihydropyrimidinase-like 3(Dpysl3)	5.28	-0.63	1.42E-02
ENSMUSG00000009585	Apobec3	apolipoprotein B mRNA editing enzyme, catalytic polypeptide 3(Apobec3)	3.49	-0.63	3.03E-02
ENSMUSG00000058070	Eml1	echinoderm microtubule associated protein like 1(Eml1)	3.49	-0.63	3.74E-02
ENSMUSG00000075467	Dnlz	DNL-type zinc finger(Dnlz)	4.98	-0.63	2.29E-02
ENSMUSG00000034981	Parm1	prostate androgen-regulated mucin-like protein 1(Parm1)	4.04	-0.63	2.58E-02
ENSMUSG00000040852	Plekhh2	pleckstrin homology domain containing, family H (with MyTH4 domain) member 2(Plekhh2)	4.13	-0.63	1.86E-02
ENSMUSG00000097537	2610020C07Rik		4.66	-0.63	3.33E-03
ENSMUSG00000060073	Psma3	proteasome subunit alpha 3(Psma3)	3.43	-0.63	2.85E-02
ENSMUSG00000028261	Ndufaf4	NADH:ubiquinone oxidoreductase complex assembly factor 4(Ndufaf4)	3.89	-0.63	4.26E-02
ENSMUSG00000019158	Tmem160	transmembrane protein 160(Tmem160)	5.58	-0.62	6.86E-03
ENSMUSG00000029554	Mad1l1	MAD1 mitotic arrest deficient 1-like 1(Mad1l1)	5.03	-0.62	3.34E-03
ENSMUSG00000035299	Mid1	midline 1(Mid1)	3.42	-0.62	2.53E-02
ENSMUSG00000022678	Nde1	nudE neurodevelopment protein 1(Nde1)	4.84	-0.62	2.32E-02
ENSMUSG00000023915	Tnfrsf21	tumor necrosis factor receptor superfamily, member 21(Tnfrsf21)	6.14	-0.62	8.64E-04
ENSMUSG00000038827	Fam206a		3.71	-0.62	3.10E-02
ENSMUSG00000058076	Sdhc	succinate dehydrogenase complex, subunit C, integral membrane protein(Sdhc)	6.23	-0.62	2.85E-03
ENSMUSG00000031903	Pla2g15	phospholipase A2, group XV(Pla2g15)	4.65	-0.62	4.45E-03
ENSMUSG00000035704	Alg8	asparagine-linked glycosylation 8 (alpha-1,3-glucosyltransferase)(Alg8)	4.32	-0.62	3.26E-02
ENSMUSG00000029094	Afap1	actin filament associated protein 1(Afap1)	4.66	-0.62	7.07E-03
ENSMUSG00000005732	Ranbp1	RAN binding protein 1(Ranbp1)	5.70	-0.62	1.32E-03
ENSMUSG00000029467	Atp2a2	ATPase, Ca++ transporting, cardiac muscle, slow twitch 2(Atp2a2)	7.17	-0.62	6.25E-03
ENSMUSG00000017376	Nlk	nemo like kinase(Nlk)	5.10	-0.62	2.33E-03
ENSMUSG00000032115	Hyou1	hypoxia up-regulated 1(Hyou1)	4.10	-0.62	2.30E-02
ENSMUSG00000064363	mt-Nd4	NADH dehydrogenase 4, mitochondrial(mt-Nd4)	13.00	-0.62	3.38E-04
ENSMUSG00000027080	Med19	mediator complex subunit 19(Med19)	5.35	-0.62	4.53E-03
ENSMUSG00000040097	Flywch1	FLYWCH-type zinc finger 1(Flywch1)	4.26	-0.62	2.94E-02
ENSMUSG00000117284			3.72	-0.62	3.87E-02
ENSMUSG00000000392	Fap	fibroblast activation protein(Fap)	7.17	-0.62	5.88E-04
ENSMUSG00000100303	2600014E21Rik		3.55	-0.61	4.97E-02
ENSMUSG00000005360	Slc1a3	solute carrier family 1 (glial high affinity glutamate transporter), member 3(Slc1a3)	3.79	-0.61	4.84E-02
ENSMUSG00000078348	Sf3b5	splicing factor 3b, subunit 5(Sf3b5)	6.46	-0.61	4.80E-04
ENSMUSG00000022964	Tmem50b	transmembrane protein 50B(Tmem50b)	3.67	-0.61	3.15E-02
ENSMUSG00000002767	Mrpl2	mitochondrial ribosomal protein L2(Mrpl2)	4.94	-0.61	9.07E-03
ENSMUSG00000026872	Zeb2	zinc finger E-box binding homeobox 2(Zeb2)	5.80	-0.61	1.68E-02
ENSMUSG00000028414	Fktn	fukutin(Fktn)	3.34	-0.61	3.51E-02
ENSMUSG00000021361	Tmem14c	transmembrane protein 14C(Tmem14c)	6.11	-0.61	2.71E-03
ENSMUSG00000060424	Pantr1	POU domain, class 3, transcription factor 3 adjacent noncoding transcript 1(Pantr1)	4.66	-0.61	1.16E-02
ENSMUSG00000020467	Efemp1	epidermal growth factor-containing fibulin-like extracellular matrix protein 1(Efemp1)	4.95	-0.61	1.95E-02
ENSMUSG00000062075	Lmnb2	lamin B2(Lmnb2)	3.99	-0.61	2.55E-02
ENSMUSG00000039153	Runx2	runt related transcription factor 2(Runx2)	7.99	-0.61	2.32E-04
ENSMUSG00000029007	Agtrap	angiotensin II, type I receptor-associated protein(Agtrap)	4.34	-0.61	1.19E-02
ENSMUSG00000050666	Vstm4	V-set and transmembrane domain containing 4(Vstm4)	3.67	-0.61	3.18E-02
ENSMUSG00000040711	Sh3pxd2b	SH3 and PX domains 2B(Sh3pxd2b)	5.99	-0.61	6.92E-04
ENSMUSG00000032038	St3gal4	ST3 beta-galactoside alpha-2,3-sialyltransferase 4(St3gal4)	5.48	-0.61	6.61E-03
ENSMUSG00000052062	Pard3b	par-3 family cell polarity regulator beta(Pard3b)	5.13	-0.61	1.05E-02
ENSMUSG00000071369	Map3k5	mitogen-activated protein kinase kinase kinase 5(Map3k5)	5.91	-0.61	5.91E-03
ENSMUSG00000034258	Flvcr2	feline leukemia virus subgroup C cellular receptor 2(Flvcr2)	5.45	-0.61	4.80E-02
ENSMUSG00000021779	Thrb	thyroid hormone receptor beta(Thrb)	4.91	-0.61	7.10E-03
ENSMUSG00000004951	Hspb1	heat shock protein 1(Hspb1)	5.20	-0.61	2.46E-02
ENSMUSG00000038023	Atp6v0a2	ATPase, H+ transporting, lysosomal V0 subunit A2(Atp6v0a2)	3.60	-0.61	2.69E-02
ENSMUSG00000014074	Rnf168	ring finger protein 168(Rnf168)	5.02	-0.61	4.50E-03
ENSMUSG00000120732			5.57	-0.60	3.10E-03
ENSMUSG00000039202	Abhd2	abhydrolase domain containing 2(Abhd2)	5.13	-0.60	3.34E-03
ENSMUSG00000022010	Tsc22d1	TSC22 domain family, member 1(Tsc22d1)	8.66	-0.60	4.00E-04
ENSMUSG00000049804	Armcx4	armadillo repeat containing, X-linked 4(Armcx4)	4.65	-0.60	2.06E-02
ENSMUSG00000039640	Mrpl12	mitochondrial ribosomal protein L12(Mrpl12)	5.11	-0.60	1.68E-02
ENSMUSG00000026674	Ddr2	discoidin domain receptor family, member 2(Ddr2)	5.97	-0.60	1.65E-03
ENSMUSG00000045095	Magi1	membrane associated guanylate kinase, WW and PDZ domain containing 1(Magi1)	4.85	-0.60	4.02E-03
ENSMUSG00000074457	S100a16	S100 calcium binding protein A16(S100a16)	5.37	-0.60	1.15E-02
ENSMUSG00000048752	Prss50	protease, serine 50(Prss50)	3.43	-0.60	4.13E-02
ENSMUSG00000002379	Ndufa11	NADH:ubiquinone oxidoreductase subunit A11(Ndufa11)	6.49	-0.59	5.45E-03
ENSMUSG00000016087	Fli1	Friend leukemia integration 1(Fli1)	4.72	-0.59	1.70E-02
ENSMUSG00000022587	Ly6e	lymphocyte antigen 6 complex, locus E(Ly6e)	5.04	-0.59	2.58E-02
ENSMUSG00000022332	Khdrbs3	KH domain containing, RNA binding, signal transduction associated 3(Khdrbs3)	4.63	-0.59	1.02E-02
ENSMUSG00000026154	Sdhaf4	succinate dehydrogenase complex assembly factor 4(Sdhaf4)	5.03	-0.59	3.69E-02
ENSMUSG00000063870	Chd4	chromodomain helicase DNA binding protein 4(Chd4)	7.64	-0.59	9.50E-04
ENSMUSG00000042228	Lyn	LYN proto-oncogene, Src family tyrosine kinase(Lyn)	4.05	-0.59	3.13E-02
ENSMUSG00000053716	Dusp7	dual specificity phosphatase 7(Dusp7)	4.32	-0.59	1.60E-02
ENSMUSG00000075227	Znhit2	zinc finger, HIT domain containing 2(Znhit2)	4.22	-0.59	2.26E-02
ENSMUSG00000034330	Plcg2	phospholipase C, gamma 2(Plcg2)	5.16	-0.59	4.39E-02
ENSMUSG00000001056	Nhp2	NHP2 ribonucleoprotein(Nhp2)	4.12	-0.59	1.81E-02
ENSMUSG00000036298	Slc2a13	solute carrier family 2 (facilitated glucose transporter), member 13(Slc2a13)	5.66	-0.59	1.77E-03
ENSMUSG00000048878	Hexim1	hexamethylene bis-acetamide inducible 1(Hexim1)	4.72	-0.59	2.70E-02
ENSMUSG00000035168	Tanc1	tetratricopeptide repeat, ankyrin repeat and coiled-coil containing 1(Tanc1)	6.57	-0.59	6.58E-04
ENSMUSG00000027330	Cdc25b	cell division cycle 25B(Cdc25b)	3.76	-0.59	4.57E-02
ENSMUSG00000026028	Trak2	trafficking protein, kinesin binding 2(Trak2)	4.99	-0.59	6.83E-03
ENSMUSG00000024959	Bad	BCL2-associated agonist of cell death(Bad)	5.50	-0.59	1.03E-02
ENSMUSG00000025192	Entpd7	ectonucleoside triphosphate diphosphohydrolase 7(Entpd7)	4.27	-0.59	4.41E-02
ENSMUSG00000025487	Psmd13	proteasome (prosome, macropain) 26S subunit, non-ATPase, 13(Psmd13)	6.51	-0.59	4.18E-03
ENSMUSG00000038712	Mindy1	MINDY lysine 48 deubiquitinase 1(Mindy1)	4.21	-0.59	1.38E-02
ENSMUSG00000026385	Dbi	diazepam binding inhibitor(Dbi)	9.19	-0.59	1.51E-03
ENSMUSG00000018822	Sfrp5	secreted frizzled-related sequence protein 5(Sfrp5)	7.04	-0.59	9.78E-03
ENSMUSG00000022150	Dab2	disabled 2, mitogen-responsive phosphoprotein(Dab2)	7.84	-0.59	3.67E-04
ENSMUSG00000031816	Mthfsd	methenyltetrahydrofolate synthetase domain containing(Mthfsd)	4.44	-0.59	3.95E-02
ENSMUSG00000051065	Mb21d2	Mab-21 domain containing 2(Mb21d2)	3.70	-0.58	3.10E-02
ENSMUSG00000037679	Inf2	inverted formin, FH2 and WH2 domain containing(Inf2)	4.70	-0.58	2.63E-02
ENSMUSG00000057315	Arhgap24	Rho GTPase activating protein 24(Arhgap24)	5.08	-0.58	4.55E-03
ENSMUSG00000047497	Adamts12	a disintegrin-like and metallopeptidase (reprolysin type) with thrombospondin type 1 motif, 12(Adamts12)	4.40	-0.58	4.68E-02
ENSMUSG00000053070	9230110C19Rik		4.12	-0.58	4.96E-02
ENSMUSG00000030538	Cib1	calcium and integrin binding 1 (calmyrin)(Cib1)	4.05	-0.58	4.95E-02
ENSMUSG00000037926	Ssh2	slingshot protein phosphatase 2(Ssh2)	5.30	-0.58	3.13E-03
ENSMUSG00000069744	Psmb3	proteasome (prosome, macropain) subunit, beta type 3(Psmb3)	7.18	-0.58	1.54E-02
ENSMUSG00000028111	Ctsk	cathepsin K(Ctsk)	7.45	-0.58	5.52E-04
ENSMUSG00000024165	Jpt2	Jupiter microtubule associated homolog 2(Jpt2)	5.31	-0.58	5.97E-03
ENSMUSG00000032420	Nt5e	5' nucleotidase, ecto(Nt5e)	5.50	-0.58	4.42E-02
ENSMUSG00000028648	Ndufs5	NADH:ubiquinone oxidoreductase core subunit S5(Ndufs5)	4.66	-0.58	4.45E-02
