# Supplementary material for: Exploratory transcriptomic analysis of mouse articular cartilage in response to tissue inhibitor of metalloproteinase 3 identifies inflammation-associated gene expression changes
Source: Front Immunol. 2026 Mar 11;17:1794078. doi: 10.3389/fimmu.2026.1794078 (PMC13027204; doi:10.3389/fimmu.2026.1794078)
Supplement: Supplementary file 4 [file DataSheet3.csv]

Category	Term	GeneRegulation	Genes	Count	ListTotal	FoldEnrichment	EASEscore	FDR	Genes
GO:BP	Cellular response to hypoxia	Upregulated	3%	29	795	3.48	7.5E-09	2.8E-05	CITED2, HILPDA, GATA6, STC1, VLDLR, HIF3A, PTGS2, FOXO3, HIGD1A, NDRG1, BBC3, NPEPPS, FAM162A, EGLN1, BNIP3L, EGLN3, JUN, JUND, BNIP3, FOS, VEGFA, RGCC, TBL2, FNDC1, MDM2, P4HB, MGARP, NOP53, PPARD
KEGG	HIF-1 signaling pathway	Upregulated	2%	19	397	2.73	1.3E-04	4.3E-02	EGLN1, EGLN3, CDKN1A, CDKN1B, PFKFB3, NOS2, SERPINE1, PIK3CB, HK2, IGF1R, VEGFA, HK1, PFKL, LDHA, AKT3, ALDOC, VHL, PFKP, PDK1
KEGG	Starch and sucrose metabolism	Upregulated	1%	8	397	5.05	5.7E-04	8.7E-02	GPI1, GYS1, GBE1, PGM2, PYGL, GCK, HK2, HK1
KEGG	Central carbon metabolism in cancer	Upregulated	1%	13	397	3.04	8.1E-04	8.7E-02	GLS2, PGAM1, PIK3CB, HK2, GCK, HK1, SLC7A5, PFKL, LDHA, AKT3, SLC16A3, PFKP, PDK1
KEGG	Glycolysis / Gluconeogenesis	Upregulated	1%	11	397	3.31	1.2E-03	1.0E-01	GPI1, PFKL, LDHA, PGAM1, PGM2, ALDOC, PFKP, GCK, HK2, ALDH9A1, HK1
KEGG	Epstein-Barr virus infection	Upregulated	3%	23	397	1.86	5.1E-03	2.6E-01	JUN, CDKN1A, CDKN1B, GADD45B, H2-Q7, H2-M3, H2-K1, TNFAIP3, H2-Q2, PIK3CB, RBPJ, MAPK13, SAP30, PSMD8, BCL2L11, CCNE2, TRAF6, AKT3, MDM2, FCER2A, CD247, H2-Q10, H2-AB1
KEGG	Fructose and mannose metabolism	Upregulated	1%	7	397	4.02	5.9E-03	2.6E-01	PFKL, PFKFB3, PMM1, ALDOC, PFKP, HK2, HK1
KEGG	Graft-versus-host disease	Upregulated	1%	6	397	4.74	6.3E-03	2.6E-01	H2-Q7, H2-K1, H2-M3, H2-Q2, H2-Q10, H2-AB1
KEGG	AMPK signaling pathway	Upregulated	2%	16	397	2.15	6.3E-03	2.6E-01	PRKAB2, PFKFB3, TSC1, PIK3CB, ADIPOR1, FOXO3, ADIPOR2, IGF1R, GYS1, TBC1D1, PFKL, EEF2K, PPP2R3C, AKT3, SCD2, PFKP
KEGG	Viral myocarditis	Upregulated	1%	10	397	2.75	8.7E-03	3.1E-01	CXADR, H2-Q7, H2-K1, H2-M3, H2-Q2, FYN, H2-Q10, H2-AB1, SNTA1, ACTG1
GO:BP	Cell division	Downregulated	6%	47	693	2.28	1.9E-07	6.6E-04	CDCA3, MTCL1, CCDC124, CCNF, CDCA8, CIB1, FIGN, KIF11, SKA1, SMC2, AURKA, CDC20, CCNB2, CCNB1, DSN1, RACGAP1, NUSAP1, ECT2, BUB1, HELLS, CENPW, UBE2C, NDE1, PLK1, KIF23, LIG3, NDC80, CDC25B, PARD3B, CCNA2, SGO1, ANLN, CENPE, ASPM, TPX2, CDK6, CCNE1, INCENP, TIMELESS, CDK1, BIRC5, NCAPD2, TACC1, MAD1L1, SPC24, SPC25, CENPS
GO:BP	Chromosome segregation	Downregulated	3%	20	693	3.84	6.0E-07	1.1E-03	TOP2A, CENPW, MTCL1, NDE1, MKI67, SKA1, NDC80, SGO1, CENPE, CENPF, DSN1, DIAPH3, ESPL1, INCENP, CENPM, BIRC5, BUB1, SPC24, CENPS, SPC25
GO:BP	Mitotic spindle organization	Downregulated	2%	13	693	4.70	1.1E-05	1.3E-02	PLK1, CDCA8, WDR62, EML1, NDC80, AURKA, CENPE, CCNB1, INCENP, STMN1, BIRC5, TACC1, SPC25
GO:BP	Ossification	Downregulated	2%	18	693	3.18	3.7E-05	3.2E-02	CASR, COL13A1, SORT1, CLEC11A, PTN, TNFRSF11A, ADAMTS12, RUNX2, COMP, SMPD3, BMP3, MMP14, MMP16, IBSP, MGP, GUSB, GPM6B, DDR2
GO:BP	Mitotic spindle assembly checkpoint signaling	Downregulated	1%	9	693	5.38	1.5E-04	1.0E-01	CDC20, CENPE, PLK1, BIRC5, BUB1, MAD1L1, SPC24, NDC80, SPC25
GO:BP	Extracellular matrix organization	Downregulated	2%	18	693	2.83	1.7E-04	1.0E-01	POSTN, COL27A1, ELN, MMP3, ADAMTS12, FBLN5, ADAMTS4, MMP11, ADAMTS5, ADAMTS15, MMP14, CCDC80, MMP16, IBSP, COL5A3, MMP28, MATN4, MATN3
GO:BP	Mitotic cytokinesis	Downregulated	2%	13	693	3.55	2.2E-04	1.1E-01	EXOC8, PLK1, CKAP2, CDCA8, KIF23, CENPA, ANLN, RACGAP1, INCENP, STMN1, NUSAP1, BIRC5, ECT2
KEGG	Rheumatoid arthritis	Downregulated	2%	12	367	3.35	6.3E-04	2.0E-01	H2-DMB2, IL11, CXCL12, ANGPT1, H2-DMA, H2-DMB1, CTSK, MMP3, IL18, ATP6V0A2, TNFRSF11A, TLR4
GO:BP	Nuclear division	Downregulated	1%	5	693	11.11	5.0E-04	2.2E-01	CENPE, ESPL1, SKA1, NDC80, SMC2
GO:BP	Cell adhesion	Downregulated	5%	36	693	1.82	6.5E-04	2.2E-01	SPON1, COL13A1, TROAP, LEF1, NRXN2, CIB1, HAPLN3, FBLN5, COMP, FLRT2, IBSP, CHL1, PDPN, CYP1B1, PGM5, FARP2, EPHA4, POSTN, CADM1, PCDH7, ATP1B2, F5, PARD3B, AZGP1, NFASC, FAP, KITL, CDH11, ADAM12, MMRN2, PKP4, FAT3, PLPP3, SSX2IP, LRP12, CDH19
