# Supplementary material for: Exploratory transcriptomic analysis of mouse articular cartilage in response to tissue inhibitor of metalloproteinase 3 identifies inflammation-associated gene expression changes
Source: Front Immunol. 2026 Mar 11;17:1794078. doi: 10.3389/fimmu.2026.1794078 (PMC13027204; doi:10.3389/fimmu.2026.1794078)
Supplement: Supplementary file 5 [file DataSheet4.csv]

GeneID	GeneRegulation	GeneSymbol	GeneName	Log2CPM	Log2FC	P
ENSMUSG00000101111	Upregulated	Gm28437	Gm28437	5.73	4.65	0.00167
ENSMUSG00000040026	Upregulated	Saa3	serum amyloid A 3(Saa3)	5.71	3.00	0.00103
ENSMUSG00000111378	Upregulated	Gm47230	Gm47230	2.28	1.56	0.00061
ENSMUSG00000058626	Upregulated	Capn11	calpain 11(Capn11)	1.87	1.55	0.00364
ENSMUSG00000033685	Upregulated	Ucp2	uncoupling protein 2 (mitochondrial, proton carrier)(Ucp2)	2.92	1.4	0.00188
ENSMUSG00000019987	Upregulated	Arg1	arginase, liver(Arg1)	2.49	1.36	0.00539
ENSMUSG00000032591	Upregulated	Mst1	macrophage stimulating 1 (hepatocyte growth factor-like)(Mst1)	1.74	1.28	0.00765
ENSMUSG00000093598	Upregulated	A730085K08Rik	RIKEN cDNA A730085K08 gene(A730085K08Rik)	1.35	1.25	0.00772
ENSMUSG00000048399	Upregulated	Tprg	transformation related protein 63 regulated(Tprg)	1.88	1.15	0.00307
ENSMUSG00000021087	Upregulated	Rtn1	reticulon 1(Rtn1)	2.52	1.14	0.00502
ENSMUSG00000038987	Upregulated	Cfap157	cilia and flagella associated protein 157(Cfap157)	1.40	1.13	0.00904
ENSMUSG00000026822	Upregulated	Lcn2	lipocalin 2(Lcn2)	6.22	1.11	0.00345
ENSMUSG00000043613	Upregulated	Mmp3	matrix metallopeptidase 3(Mmp3)	7.53	1.1	0.00152
ENSMUSG00000001334	Upregulated	Fndc5	fibronectin type III domain containing 5 (Fndc5)	1.98	0.98	0.00797
ENSMUSG00000028348	Upregulated	Cavin4	caveolae associated 4(Cavin4)	2.99	0.93	0.00936
ENSMUSG00000036040	Upregulated	Adamtsl2	ADAMTS-like 2(Adamtsl2)	4.23	0.9	0.00034
ENSMUSG00000097060	Upregulated	Gm26759	Gm26759	2.87	0.85	0.00555
ENSMUSG00000078636	Upregulated	Gm7336	predicted gene 7336(Gm7336)	2.72	0.81	0.00676
ENSMUSG00000024578	Upregulated	Il17b	interleukin 17B(Il17b)	5.73	0.8	0.00339
ENSMUSG00000107160	Upregulated	Gm42666	Gm42666	5.17	0.79	0.00304
ENSMUSG00000095427	Upregulated	Rps2-ps6	ribosomal protein S2, pseudogene 6(Rps2-ps6)	4.89	0.77	0.00106
ENSMUSG00000057604	Upregulated	Lmcd1	LIM and cysteine-rich domains 1(Lmcd1)	4.30	0.69	0.00097
ENSMUSG00000098104	Upregulated	Gm6085	predicted gene 6085(Gm6085)	3.16	0.66	0.00975
ENSMUSG00000027489	Upregulated	Necab3	N-terminal EF-hand calcium binding protein 3(Necab3)	4.54	0.64	0.00077
ENSMUSG00000110841	Upregulated	Gpx4-ps2	glutathione peroxidase 4, pseudogene 2(Gpx4-ps2)	4.33	0.62	0.00892
ENSMUSG00000018339	Upregulated	Gpx3	glutathione peroxidase 3(Gpx3)	8.63	0.6	0.00209
ENSMUSG00000060044	Downregulated	Tmem26	transmembrane protein 26(Tmem26)	1.46	-1.48	0.00593
ENSMUSG00000031264	Downregulated	Btk	Bruton agammaglobulinemia tyrosine kinase(Btk)	1.86	-1.34	0.00777
ENSMUSG00000064030	Downregulated	Pym1	PYM homolog 1, exon junction complex associated factor(Pym1)	1.85	-1.34	0.0074
ENSMUSG00000025733	Downregulated	Rhot2	ras homolog family member T2(Rhot2)	1.55	-1.34	0.00366
ENSMUSG00000020427	Downregulated	Igfbp3	insulin-like growth factor binding protein 3(Igfbp3)	3.68	-1.32	0.00798
ENSMUSG00000086003	Downregulated	B230206L02Rik	RIKEN cDNA B230206L02 gene(B230206L02Rik)	2.03	-1.16	0.0027
ENSMUSG00000079017	Downregulated	Ifi27l2a	interferon, alpha-inducible protein 27 like 2A(Ifi27l2a)	2.70	-1.14	0.00776
ENSMUSG00000073705	Downregulated	Cenps	centromere protein S (Cenps)	2.24	-1.1	0.00237
ENSMUSG00000041594	Downregulated	Tmtc4	transmembrane and tetratricopeptide repeat containing 4(Tmtc4)	2.16	-1.02	0.00751
ENSMUSG00000029830	Downregulated	Svopl	SV2 related protein homolog (rat)-like(Svopl)	1.94	-1.01	0.00518
ENSMUSG00000054434	Downregulated	Tmem120b	transmembrane protein 120B(Tmem120b)	2.25	-0.96	0.0094
ENSMUSG00000022718	Downregulated	Dgcr8	DGCR8, microprocessor complex subunit(Dgcr8)	2.87	-0.91	0.00339
ENSMUSG00000020330	Downregulated	Hmmr	hyaluronan mediated motility receptor (RHAMM)(Hmmr)	2.66	-0.9	0.00678
ENSMUSG00000043333	Downregulated	Rhbdl2	rhomboid like 2(Rhbdl2)	3.73	-0.87	0.00035
ENSMUSG00000031825	Downregulated	Crispld2	cysteine-rich secretory protein LCCL domain containing 2(Crispld2)	6.67	-0.83	0.00006
ENSMUSG00000056832	Downregulated	Ttc26	tetratricopeptide repeat domain 26(Ttc26)	3.56	-0.79	0.00431
ENSMUSG00000031889	Downregulated	D230025D16Rik		3.27	-0.78	0.00382
ENSMUSG00000031732	Downregulated	Phlpp2	PH domain and leucine rich repeat protein phosphatase 2(Phlpp2)	2.97	-0.76	0.00285
ENSMUSG00000035171	Downregulated	1110059E24Rik	RIKEN cDNA 1110059E24 gene(1110059E24Rik)	3.55	-0.73	0.00139
ENSMUSG00000035107	Downregulated	Dcbld2	discoidin, CUB and LCCL domain containing 2(Dcbld2)	3.56	-0.71	0.00156
ENSMUSG00000036501	Downregulated	Fam13b	family with sequence similarity 13, member B(Fam13b)	3.96	-0.68	0.00327
ENSMUSG00000028780	Downregulated	Sema3c	sema domain, immunoglobulin domain (Ig), short basic domain, secreted, (semaphorin) 3C(Sema3c)	5.41	-0.67	0.00129
ENSMUSG00000025776	Downregulated	Crispld1	cysteine-rich secretory protein LCCL domain containing 1(Crispld1)	6.13	-0.64	0.00011
ENSMUSG00000043300	Downregulated	B3galnt1	UDP-GalNAc:betaGlcNAc beta 1,3-galactosaminyltransferase, polypeptide 1(B3galnt1)	3.41	-0.64	0.00901
ENSMUSG00000024594	Downregulated	Prrc1	proline-rich coiled-coil 1(Prrc1)	4.39	-0.63	0.00095
ENSMUSG00000001403	Downregulated	Ube2c	ubiquitin-conjugating enzyme E2C(Ube2c)	4.41	-0.62	0.00245
ENSMUSG00000070934	Downregulated	Rraga	Ras-related GTP binding A(Rraga)	6.02	-0.59	0.00059
ENSMUSG00000030145	Downregulated	Zfp248	zinc finger protein 248(Zfp248)	3.41	-0.59	0.00952
ENSMUSG00000080797	Downregulated	Gm15760	predicted gene 15760(Gm15760)	3.38	-0.58	0.00844
