# Supplementary material for: Exploratory transcriptomic analysis of mouse articular cartilage in response to tissue inhibitor of metalloproteinase 3 identifies inflammation-associated gene expression changes
Source: Front Immunol. 2026 Mar 11;17:1794078. doi: 10.3389/fimmu.2026.1794078 (PMC13027204; doi:10.3389/fimmu.2026.1794078)
Supplement: Supplementary file 6 [file DataSheet5.csv]

GeneID	GeneRegulation	GeneSymbol	GeneName	Log2CPM	Log2FC	P
ENSMUSG00000050994	Upregulated	Adgb	androglobin(Adgb)	6.46	6.24	0.00502
ENSMUSG00000053153	Upregulated	Spag16	sperm associated antigen 16(Spag16)	6.45	3.44	0.00279
ENSMUSG00000102666	Upregulated	Gm8599	predicted gene 8599(Gm8599)	4.22	3.18	0.0023
ENSMUSG00000032484	Upregulated	Ngp	neutrophilic granule protein(Ngp)	2.70	2.25	0.00753
ENSMUSG00000040026	Upregulated	Saa3	serum amyloid A 3(Saa3)	2.75	2.08	0.00019
ENSMUSG00000097806	Upregulated	Gm6556	predicted gene 6556(Gm6556)	1.42	1.4	0.00561
ENSMUSG00000068115	Upregulated	Ninl	ninein-like(Ninl)	4.25	1.25	0.00148
ENSMUSG00000109089	Upregulated	4833411C07Rik	RIKEN cDNA 4833411C07 gene(4833411C07Rik)	2.65	1.24	0.00302
ENSMUSG00000063594	Upregulated	Gng8	guanine nucleotide binding protein (G protein), gamma 8(Gng8)	1.33	1.13	0.00796
ENSMUSG00000041445	Upregulated	Mmrn2	multimerin 2(Mmrn2)	2.62	1.1	0.00332
ENSMUSG00000115358	Upregulated	AC127578.1		4.79	0.95	0.0038
ENSMUSG00000028524	Upregulated	Sgip1	SH3-domain GRB2-like (endophilin) interacting protein 1(Sgip1)	2.55	0.92	0.00886
ENSMUSG00000024481	Upregulated	Lvrn	laeverin(Lvrn)	3.12	0.88	0.00292
ENSMUSG00000030051	Upregulated	Aplf	aprataxin and PNKP like factor(Aplf)	2.78	0.83	0.00688
ENSMUSG00000019808	Upregulated	Adat2	adenosine deaminase, tRNA-specific 2(Adat2)	3.23	0.72	0.00558
ENSMUSG00000021708	Upregulated	Rasgrf2	RAS protein-specific guanine nucleotide-releasing factor 2(Rasgrf2)	3.87	0.64	0.00621
ENSMUSG00000112964	Upregulated	E430024I08Rik	RIKEN cDNA E430024I08 gene(E430024I08Rik)	3.57	0.61	0.00781
ENSMUSG00000028976	Upregulated	Slc2a5	solute carrier family 2 (facilitated glucose transporter), member 5(Slc2a5)	3.59	0.6	0.00763
ENSMUSG00000022033	Downregulated	Pbk	PDZ binding kinase(Pbk)	1.66	-1.87	0.00094
ENSMUSG00000028661	Downregulated	Epha8	Eph receptor A8(Epha8)	1.21	-1.46	0.00245
ENSMUSG00000001988	Downregulated	Npas1	neuronal PAS domain protein 1(Npas1)	2.43	-1.36	0.00213
ENSMUSG00000037466	Downregulated	Tedc1	tubulin epsilon and delta complex 1(Tedc1)	1.62	-1.19	0.00989
ENSMUSG00000045467	Downregulated	Ttll13	tubulin tyrosine ligase-like family, member 13(Ttll13)	2.03	-1.15	0.00441
ENSMUSG00000023015	Downregulated	Racgap1	Rac GTPase-activating protein 1(Racgap1)	3.11	-0.84	0.00868
ENSMUSG00000005899	Downregulated	Smpd4	sphingomyelin phosphodiesterase 4 (Smpd4)	3.33	-0.79	0.00347
ENSMUSG00000032925	Downregulated	Itgbl1	integrin, beta-like 1(Itgbl1)	3.42	-0.76	0.00547
ENSMUSG00000020079	Downregulated	Supv3l1	suppressor of var1, 3-like 1 (S. cerevisiae)(Supv3l1)	3.72	-0.62	0.0087
ENSMUSG00000070469	Downregulated	Adamtsl3	ADAMTS-like 3(Adamtsl3) or punctin-2	3.74	-0.58	0.00412
